# Supplementary material for: Structural, Luminescent and Thermal Properties of Heteronuclear PdII–LnIII–PdII Complexes of Hexadentate N2O4 Schiff Base Ligand
Source: Molecules. 2018 Sep 21;23(10):2423. doi: 10.3390/molecules23102423 (PMC6222701; doi:10.3390/molecules23102423)
Supplement: Supplementary file 1 [file molecules-23-02423-s001.zip]

Archive with 5 entries (5 files):
- 1-PdEu.cif
- 2-PdTb.cif
- 3-PdEr.cif
- 4-PdYb.cif
- Supplementary Materials.pdf
