# Supplementary material for: Structural, Luminescent and Thermal Properties of Heteronuclear PdII–LnIII–PdII Complexes of Hexadentate N2O4 Schiff Base Ligand
Source: Molecules. 2018 Sep 21;23(10):2423. doi: 10.3390/molecules23102423 (PMC6222701; doi:10.3390/molecules23102423)
Supplement: Supplementary file 1 [file molecules-23-02423-s001.zip › 1-PdEu.cif]

data_1-BT-PdEu

_chemical_name_common             ?
_chemical_name_systematic         ?
_chemical_formula_moiety
'C38 H40 Eu N5 O11 Pd2, 2(C H4 O), 2(N O3), 2(H2 O)'
_chemical_formula_sum             'C40 H52 Eu N7 O21 Pd2'
_chemical_formula_weight          1331.64
_chemical_melting_point           ?

loop_
  _atom_type_symbol
  _atom_type_description
  _atom_type_scat_dispersion_real
  _atom_type_scat_dispersion_imag
  _atom_type_scat_source
 'C' 'C' 0.0181 0.0091 'International Tables Vol C Tables 4.2.6.8 and 6.1.1.4'
 'H' 'H' 0.0000 0.0000 'International Tables Vol C Tables 4.2.6.8 and 6.1.1.4'
 'Eu' 'Eu' -8.9294 11.1857
 'International Tables Vol C Tables 4.2.6.8 and 6.1.1.4'
 'N' 'N' 0.0311 0.0180 'International Tables Vol C Tables 4.2.6.8 and 6.1.1.4'
 'O' 'O' 0.0492 0.0322 'International Tables Vol C Tables 4.2.6.8 and 6.1.1.4'
 'Pd' 'Pd' 0.1215 3.9337 'International Tables Vol C Tables 4.2.6.8 and 6.1.1.4'

_space_group_crystal_system       'monoclinic'
_space_group_IT_number            14
_space_group_name_H-M_alt         'P 1 21/c 1'
_space_group_name_Hall            '-P 2ybc'
loop_
  _space_group_symop_operation_xyz
 'x, y, z'
 '-x, y+1/2, -z+1/2'
 '-x, -y, -z'
 'x, -y-1/2, z-1/2'

_cell_length_a                    13.7939(9)
_cell_length_b                    20.1474(16)
_cell_length_c                    18.218(2)
_cell_angle_alpha                 90
_cell_angle_beta                  91.830(7)
_cell_angle_gamma                 90
_cell_volume                      5060.3(8)
_cell_formula_units_Z             4
_cell_measurement_reflns_used     3880
_cell_measurement_temperature     295.1(4)
_cell_measurement_theta_max       71.8490
_cell_measurement_theta_min       4.6020
_shelx_estimated_absorpt_T_max    ?
_shelx_estimated_absorpt_T_min    ?
_exptl_absorpt_coefficient_mu     15.147
_exptl_absorpt_correction_T_max   1.00000
_exptl_absorpt_correction_T_min   0.29614
_exptl_absorpt_correction_type    multi-scan
_exptl_absorpt_process_details
;
CrysAlisPro 1.171.38.46 (Rigaku Oxford Diffraction, 2015)
Empirical absorption correction using spherical harmonics,
 implemented in SCALE3 ABSPACK scaling algorithm.
;
_exptl_absorpt_special_details    ?
_exptl_crystal_colour             yellow
_exptl_crystal_density_diffrn     1.748
_exptl_crystal_density_meas       ?
_exptl_crystal_density_method     ?
_exptl_crystal_description        block
_exptl_crystal_F_000              2656
_exptl_crystal_size_max           0.20
_exptl_crystal_size_mid           0.15
_exptl_crystal_size_min           0.15
_exptl_transmission_factor_max    ?
_exptl_transmission_factor_min    ?
_diffrn_reflns_av_R_equivalents   0.1060
_diffrn_reflns_av_unetI/netI      0.0828
_diffrn_reflns_Laue_measured_fraction_full 0.997
_diffrn_reflns_Laue_measured_fraction_max 0.997
_diffrn_reflns_limit_h_max        16
_diffrn_reflns_limit_h_min        -16
_diffrn_reflns_limit_k_max        24
_diffrn_reflns_limit_k_min        -19
_diffrn_reflns_limit_l_max        21
_diffrn_reflns_limit_l_min        -21
_diffrn_reflns_number             32903
_diffrn_reflns_point_group_measured_fraction_full 0.997
_diffrn_reflns_point_group_measured_fraction_max 0.997
_diffrn_reflns_theta_full         67.681
_diffrn_reflns_theta_max          67.681
_diffrn_reflns_theta_min          3.885
_diffrn_ambient_environment       air
_diffrn_ambient_temperature       295.1(4)
_diffrn_detector                  'CCD plate'
_diffrn_detector_area_resol_mean  5.2763
_diffrn_detector_type             AtlasS2
_diffrn_measured_fraction_theta_full 0.997
_diffrn_measured_fraction_theta_max 0.997
_diffrn_measurement_details
;
;
_diffrn_measurement_device        'four-circle diffractometer'
_diffrn_measurement_device_type   'SuperNova, Single source at offset, AtlasS2'
_diffrn_measurement_method        '\w scans'
_diffrn_orient_matrix_type        .
_diffrn_radiation_monochromator   mirror
_diffrn_radiation_probe           x-ray
_diffrn_radiation_type            CuK\a
_diffrn_radiation_wavelength      1.54184
_diffrn_source                    'micro-focus sealed X-ray tube'
_diffrn_source_type               'SuperNova (Cu) X-ray Source'
_reflns_Friedel_coverage          .
_reflns_Friedel_fraction_full     .
_reflns_Friedel_fraction_max      .
_reflns_number_gt                 3239
_reflns_number_total              9119
_reflns_odcompleteness_completeness 99.95
_reflns_odcompleteness_iscentric  1
_reflns_odcompleteness_theta      69.01
_reflns_special_details
;
 Reflections were merged by SHELXL according to the crystal
 class for the calculation of statistics and refinement.
;
_reflns_threshold_expression      'I > 2\s(I)'
_computing_cell_refinement        'CrysAlisPro 1.171.38.46 (Rigaku OD, 2015)'
_computing_data_collection        'CrysAlisPro 1.171.38.46 (Rigaku OD, 2015)'
_computing_data_reduction         'CrysAlisPro 1.171.38.46 (Rigaku OD, 2015)'
_computing_molecular_graphics     'Olex2 (Dolomanov et al., 2009)'
_computing_publication_material   'Olex2 (Dolomanov et al., 2009)'
_computing_structure_refinement   'ShelXL (Sheldrick, 2015)'
_computing_structure_solution     'ShelXT (Sheldrick, 2015)'
_refine_diff_density_max          1.980
_refine_diff_density_min          -1.172
_refine_diff_density_rms          0.188
_refine_ls_extinction_coef        0.0023(3)
_refine_ls_extinction_expression  'Fc^*^=kFc[1+0.001xFc^2^\l^3^/sin(2\q)]^-1/4^'
_refine_ls_extinction_method      'SHELXL-2014/7 (Sheldrick 2014'
_refine_ls_goodness_of_fit_ref    1.238
_refine_ls_hydrogen_treatment     mixed
_refine_ls_matrix_type            full
_refine_ls_number_parameters      638
_refine_ls_number_reflns          9119
_refine_ls_number_restraints      18
_refine_ls_R_factor_all           0.1901
_refine_ls_R_factor_gt            0.1118
_refine_ls_restrained_S_all       1.238
_refine_ls_shift/su_max           0.071
_refine_ls_shift/su_mean          0.002
_refine_ls_structure_factor_coef  Fsqd
_refine_ls_weighting_details
'w=1/[\s^2^(Fo^2^)+(0.1860P)^2^] where P=(Fo^2^+2Fc^2^)/3'
_refine_ls_weighting_scheme       calc
_refine_ls_wR_factor_gt           0.1586
_refine_ls_wR_factor_ref          0.1922
_refine_special_details           ?
_olex2_refinement_description
;
1. Fixed Uiso
 At 1.2 times of:
  All C(H) groups, All C(H,H) groups
 At 1.5 times of:
  All C(H,H,H) groups, All O(H) groups, All O(H,H) groups
2. Restrained distances
 O12-N6 = O14-N6 = O13-N6
 1.21 with sigma of 0.01
 O3-H3
 0.85 with sigma of 0.01
 O4-H4
 0.85 with sigma of 0.01
 O7-H7
 0.85 with sigma of 0.01
 O8-H8
 0.85 with sigma of 0.01
 O12-O13
 2.1 with sigma of 0.02
 O13-O14
 2.1 with sigma of 0.02
 O14-O12
 2.1 with sigma of 0.02
 C2-H3
 1.87 with sigma of 0.02
 Eu1-H7
 3 with sigma of 0.02
 C21-H7
 1.87 with sigma of 0.02
 Eu1-H3
 3 with sigma of 0.02
 Eu1-H4
 3 with sigma of 0.02
 Eu1-H8
 3 with sigma of 0.02
 C34-H8
 1.87 with sigma of 0.02
 C15-H4
 1.87 with sigma of 0.02
3.a Free rotating group:
 O20(H20A,H20B), O21(H21A,H21B)
3.b Secondary CH2 refined with riding coordinates:
 C8(H8A,H8B), C12(H12A,H12B), C27(H27A,H27B), C31(H31A,H31B)
3.c Aromatic/amide H refined with riding coordinates:
 C3(H3A), C4(H4A), C5(H5), C7(H7A), C13(H13), C18(H18), C17(H17), C16(H16),
 C22(H22), C23(H23), C24(H24), C26(H26), C32(H32), C37(H37), C36(H36), C35(H35)
3.d Idealised Me refined as rotating group:
 C10(H10A,H10B,H10C), C11(H11A,H11B,H11C), C29(H29A,H29B,H29C), C30(H30A,H30B,
 H30C), C40(H40A,H40B,H40C), C39(H39A,H39B,H39C)
3.e Idealised tetrahedral OH refined as rotating group:
 O19(H19), O18(H18A)
;
_atom_sites_solution_hydrogens    mixed
_atom_sites_solution_primary      dual
_atom_sites_solution_secondary    ?
loop_
  _atom_site_label
  _atom_site_type_symbol
  _atom_site_fract_x
  _atom_site_fract_y
  _atom_site_fract_z
  _atom_site_U_iso_or_equiv
  _atom_site_adp_type
  _atom_site_occupancy
  _atom_site_site_symmetry_order
  _atom_site_calc_flag
  _atom_site_refinement_flags_posn
  _atom_site_refinement_flags_adp
  _atom_site_refinement_flags_occupancy
  _atom_site_disorder_assembly
  _atom_site_disorder_group
 Eu1 Eu 0.33225(12) 0.45577(9) 0.24060(11) 0.1328(9) Uani 1 1 d D . . . .
 Pd1 Pd 0.27707(15) 0.54591(11) 0.07302(13) 0.1329(9) Uani 1 1 d . . . . .
 Pd2 Pd 0.32648(15) 0.39905(11) 0.42885(13) 0.1314(9) Uani 1 1 d . . . . .
 O1 O 0.2174(12) 0.5108(10) 0.1548(9) 0.134(6) Uani 1 1 d . . . . .
 O2 O 0.3894(11) 0.5219(10) 0.1355(9) 0.123(5) Uani 1 1 d . . . . .
 O3 O 0.1723(15) 0.4849(10) 0.2970(10) 0.134(6) Uani 1 1 d D . . . .
 H3 H 0.163(2) 0.494(3) 0.342(2) 0.200 Uiso 1 1 d DR . . . .
 O4 O 0.5179(13) 0.4866(10) 0.2425(9) 0.140(6) Uani 1 1 d D . . . .
 H4 H 0.566(2) 0.468(2) 0.2638(12) 0.209 Uiso 1 1 d DR . . . .
 O5 O 0.3622(12) 0.4772(8) 0.3687(10) 0.118(5) Uani 1 1 d . . . . .
 O6 O 0.2899(15) 0.3682(13) 0.3278(14) 0.162(9) Uani 1 1 d . . . . .
 O7 O 0.3448(13) 0.5746(10) 0.2774(10) 0.142(7) Uani 1 1 d D . . . .
 H7 H 0.330(9) 0.6048(10) 0.246(3) 0.24(4) Uiso 1 1 d D . . . .
 O8 O 0.2173(17) 0.3735(11) 0.1986(12) 0.163(8) Uani 1 1 d D . . . .
 H8 H 0.192(6) 0.376(4) 0.155(4) 0.245 Uiso 1 1 d DR . . . .
 O9 O 0.4457(19) 0.3554(14) 0.2557(15) 0.180(11) Uani 1 1 d . . . . .
 O10 O 0.4114(19) 0.3831(14) 0.1442(14) 0.180(10) Uani 1 1 d . . . . .
 O11 O 0.511(2) 0.2987(11) 0.1585(17) 0.178(14) Uani 1 1 d . . . . .
 N1 N 0.1569(13) 0.5611(12) 0.0203(11) 0.118(7) Uani 1 1 d . . . . .
 N2 N 0.3547(19) 0.5902(13) -0.0089(18) 0.166(11) Uani 1 1 d . . . . .
 N3 N 0.3631(16) 0.4423(13) 0.5244(14) 0.122(8) Uani 1 1 d . . . . .
 N4 N 0.290(2) 0.3166(10) 0.4712(15) 0.139(9) Uani 1 1 d . . . . .
 N5 N 0.458(2) 0.3421(17) 0.189(3) 0.193(18) Uani 1 1 d . . . . .
 C1 C 0.118(2) 0.5235(15) 0.1758(18) 0.136(10) Uani 1 1 d . . . . .
 C2 C 0.097(2) 0.5081(18) 0.2474(13) 0.143(11) Uani 1 1 d D . . . .
 C3 C 0.001(2) 0.5221(16) 0.2688(17) 0.144(10) Uani 1 1 d . . . . .
 H3A H -0.0167 0.5146 0.3170 0.173 Uiso 1 1 calc R . . . .
 C4 C -0.065(3) 0.546(2) 0.2200(18) 0.174(15) Uani 1 1 d . . . . .
 H4A H -0.1274 0.5553 0.2347 0.209 Uiso 1 1 calc R . . . .
 C5 C -0.041(2) 0.5562(17) 0.1481(14) 0.149(11) Uani 1 1 d . . . . .
 H5 H -0.0876 0.5716 0.1145 0.178 Uiso 1 1 calc R . . . .
 C6 C 0.051(2) 0.5442(14) 0.1250(18) 0.128(9) Uani 1 1 d . . . . .
 C7 C 0.0667(18) 0.5623(14) 0.0505(16) 0.125(9) Uani 1 1 d . . . . .
 H7A H 0.0137 0.5754 0.0212 0.149 Uiso 1 1 calc R . . . .
 C8 C 0.152(3) 0.577(2) -0.0580(16) 0.180(14) Uani 1 1 d . . . . .
 H8A H 0.0853 0.5881 -0.0717 0.216 Uiso 1 1 calc R . . . .
 H8B H 0.1689 0.5376 -0.0853 0.216 Uiso 1 1 calc R . . . .
 C9 C 0.217(3) 0.634(2) -0.0815(19) 0.163(13) Uani 1 1 d . . . . .
 C10 C 0.204(3) 0.693(2) -0.033(2) 0.196(15) Uani 1 1 d . . . . .
 H10A H 0.1383 0.6933 -0.0162 0.293 Uiso 1 1 calc GR . . . .
 H10B H 0.2159 0.7324 -0.0601 0.293 Uiso 1 1 calc GR . . . .
 H10C H 0.2481 0.6898 0.0085 0.293 Uiso 1 1 calc GR . . . .
 C11 C 0.192(3) 0.642(3) -0.1631(13) 0.18(3) Uani 1 1 d . . . . .
 H11A H 0.1796 0.6885 -0.1733 0.453 Uiso 1 1 calc GR . . . .
 H11B H 0.1347 0.6170 -0.1760 0.453 Uiso 1 1 calc GR . . . .
 H11C H 0.2448 0.6273 -0.1914 0.453 Uiso 1 1 calc GR . . . .
 C12 C 0.322(3) 0.609(3) -0.0834(18) 0.22(3) Uani 1 1 d . . . . .
 H12A H 0.3265 0.5709 -0.1158 0.315 Uiso 1 1 calc R . . . .
 H12B H 0.3637 0.6437 -0.1017 0.315 Uiso 1 1 calc R . . . .
 C13 C 0.451(2) 0.5943(16) 0.0062(11) 0.141(9) Uani 1 1 d . . . . .
 H13 H 0.4866 0.6159 -0.0291 0.158 Uiso 1 1 calc R . . . .
 C15 C 0.556(2) 0.5288(15) 0.1826(8) 0.192(10) Uani 1 1 d D . . . .
 C14 C 0.4890(16) 0.5436(18) 0.1284(8) 0.137(13) Uani 1 1 d . . . . .
 C19 C 0.5159(17) 0.5750(18) 0.0641(17) 0.139(12) Uani 1 1 d . . . . .
 C18 C 0.611(5) 0.593(3) 0.0623(18) 0.21(4) Uani 1 1 d . . . . .
 H18 H 0.6256 0.6235 0.0256 0.320 Uiso 1 1 calc R . . . .
 C17 C 0.676(4) 0.580(2) 0.119(3) 0.20(3) Uani 1 1 d . . . . .
 H17 H 0.7400 0.5922 0.1124 0.321 Uiso 1 1 calc R . . . .
 C16 C 0.653(2) 0.5425(17) 0.1742(18) 0.178(16) Uani 1 1 d . . . . .
 H16 H 0.7011 0.5309 0.2089 0.213 Uiso 1 1 calc R . . . .
 C20 C 0.3630(15) 0.538(2) 0.3992(11) 0.17(2) Uani 1 1 d . . . . .
 C21 C 0.3601(15) 0.5913(16) 0.3460(13) 0.129(11) Uani 1 1 d D . . . .
 C22 C 0.3607(16) 0.6559(13) 0.3740(16) 0.138(10) Uani 1 1 d . . . . .
 H22 H 0.3645 0.6922 0.3424 0.156 Uiso 1 1 calc R . . . .
 C23 C 0.381(2) 0.6665(16) 0.4502(10) 0.135(14) Uani 1 1 d . . . . .
 H23 H 0.3829 0.7106 0.4652 0.199 Uiso 1 1 calc R . . . .
 C24 C 0.387(2) 0.618(2) 0.5004(16) 0.130(16) Uani 1 1 d . . . . .
 H24 H 0.3986 0.6296 0.5495 0.216 Uiso 1 1 calc R . . . .
 C25 C 0.3761(17) 0.5515(12) 0.4732(19) 0.125(9) Uani 1 1 d . . . . .
 C26 C 0.386(2) 0.5053(19) 0.5307(18) 0.144(11) Uani 1 1 d . . . . .
 H26 H 0.4082 0.5217 0.5758 0.173 Uiso 1 1 calc R . . . .
 C27 C 0.377(2) 0.4008(18) 0.5907(19) 0.163(14) Uani 1 1 d . . . . .
 H27A H 0.4427 0.3828 0.5902 0.195 Uiso 1 1 calc R . . . .
 H27B H 0.3745 0.4297 0.6331 0.195 Uiso 1 1 calc R . . . .
 C28 C 0.310(2) 0.345(2) 0.6021(17) 0.145(14) Uani 1 1 d . . . . .
 C29 C 0.203(3) 0.369(2) 0.600(2) 0.194(16) Uani 1 1 d . . . . .
 H29A H 0.1902 0.3926 0.6450 0.292 Uiso 1 1 calc GR . . . .
 H29B H 0.1601 0.3318 0.5956 0.292 Uiso 1 1 calc GR . . . .
 H29C H 0.1919 0.3985 0.5592 0.292 Uiso 1 1 calc GR . . . .
 C30 C 0.335(3) 0.3197(19) 0.676(2) 0.194(16) Uani 1 1 d . . . . .
 H30A H 0.4021 0.3287 0.6878 0.291 Uiso 1 1 calc GR . . . .
 H30B H 0.3238 0.2727 0.6776 0.291 Uiso 1 1 calc GR . . . .
 H30C H 0.2953 0.3414 0.7112 0.291 Uiso 1 1 calc GR . . . .
 C31 C 0.317(2) 0.2938(14) 0.5397(19) 0.154(13) Uani 1 1 d . . . . .
 H31A H 0.3836 0.2783 0.5383 0.185 Uiso 1 1 calc R . . . .
 H31B H 0.2768 0.2560 0.5511 0.185 Uiso 1 1 calc R . . . .
 C32 C 0.226(2) 0.2733(18) 0.4407(17) 0.143(11) Uani 1 1 d . . . . .
 H32 H 0.2085 0.2366 0.4683 0.172 Uiso 1 1 calc R . . . .
 C34 C 0.169(3) 0.3315(14) 0.242(3) 0.22(3) Uani 1 1 d D . . . .
 C33 C 0.208(4) 0.329(5) 0.3136(14) 0.22(6) Uani 1 1 d . . . . .
 C38 C 0.184(2) 0.2801(15) 0.3699(15) 0.136(10) Uani 1 1 d . . . . .
 C37 C 0.107(3) 0.235(2) 0.346(2) 0.193(19) Uani 1 1 d . . . . .
 H37 H 0.0811 0.2043 0.3768 0.244 Uiso 1 1 calc R . . . .
 C36 C 0.072(2) 0.2399(18) 0.271(2) 0.148(11) Uani 1 1 d . . . . .
 H36 H 0.0225 0.2112 0.2553 0.178 Uiso 1 1 calc R . . . .
 C35 C 0.106(4) 0.282(2) 0.222(2) 0.199(18) Uani 1 1 d . . . . .
 H35 H 0.0858 0.2866 0.1726 0.239 Uiso 1 1 calc R . . . .
 O19 O 0.403(3) 0.771(2) 0.158(3) 0.293(18) Uiso 1 1 d . . . . .
 H19 H 0.4036 0.7836 0.2005 0.439 Uiso 1 1 calc GR . . . .
 C40 C 0.498(5) 0.753(4) 0.138(4) 0.39(5) Uiso 1 1 d . . . . .
 H40A H 0.4979 0.7091 0.1179 0.592 Uiso 1 1 calc GR . . . .
 H40B H 0.5409 0.7551 0.1803 0.592 Uiso 1 1 calc GR . . . .
 H40C H 0.5203 0.7838 0.1014 0.592 Uiso 1 1 calc GR . . . .
 O18 O 0.307(2) 0.6709(17) 0.1919(18) 0.200(12) Uani 1 1 d . . . . .
 H18A H 0.3266 0.6949 0.1592 0.300 Uiso 1 1 calc GR . . . .
 C39 C 0.218(6) 0.689(3) 0.209(4) 0.24(5) Uani 1 1 d . . . . .
 H39A H 0.2188 0.7345 0.2256 0.530 Uiso 1 1 calc GR . . . .
 H39B H 0.1942 0.6611 0.2466 0.530 Uiso 1 1 calc GR . . . .
 H39C H 0.1755 0.6860 0.1658 0.530 Uiso 1 1 calc GR . . . .
 O15 O 0.634(2) 0.407(2) 0.303(2) 0.24(2) Uani 1 1 d . . . . .
 O16 O 0.760(3) 0.467(2) 0.334(2) 0.232(17) Uani 1 1 d . . . . .
 O17 O 0.768(2) 0.370(2) 0.3532(17) 0.226(14) Uani 1 1 d . . . . .
 N7 N 0.711(4) 0.414(2) 0.325(3) 0.193(19) Uani 1 1 d . . . . .
 O12 O 0.093(4) 0.565(3) 0.531(3) 0.48(2) Uiso 1 1 d D . . . .
 O13 O 0.021(9) 0.631(6) 0.599(5) 0.58(11) Uiso 1 1 d D . . . .
 O14 O 0.037(9) 0.653(4) 0.487(6) 0.60(10) Uiso 1 1 d D . . . .
 N6 N 0.042(13) 0.614(6) 0.537(4) 0.6(4) Uiso 1 1 d D . . . .
 O20 O 0.1395(10) 0.3648(8) 0.0396(7) 0.097(4) Uani 1 1 d . . . . .
 H20A H 0.0878 0.3694 0.0631 0.145 Uiso 1 1 d G . . . .
 H20B H 0.1354 0.3873 0.0001 0.145 Uiso 1 1 d G . . . .
 O21 O 0.107(2) 0.4686(18) 0.4285(12) 0.211(13) Uani 1 1 d . . . . .
 H21A H 0.1239 0.4952 0.4629 0.316 Uiso 1 1 d G . . . .
 H21B H 0.1523 0.4411 0.4216 0.316 Uiso 1 1 d G . . . .

loop_
  _atom_site_aniso_label
  _atom_site_aniso_U_11
  _atom_site_aniso_U_22
  _atom_site_aniso_U_33
  _atom_site_aniso_U_23
  _atom_site_aniso_U_13
  _atom_site_aniso_U_12
 Eu1 0.1110(12) 0.1512(15) 0.1425(16) 0.0058(11) 0.0544(11) 0.0051(9)
 Pd1 0.1106(15) 0.1524(19) 0.1386(18) 0.0049(13) 0.0516(12) 0.0017(11)
 Pd2 0.1131(15) 0.1326(16) 0.152(2) 0.0099(13) 0.0505(12) -0.0034(11)
 O1 0.126(13) 0.154(15) 0.126(13) 0.018(11) 0.060(10) -0.003(11)
 O2 0.078(9) 0.183(17) 0.109(12) 0.018(11) 0.008(8) 0.013(10)
 O3 0.144(15) 0.144(15) 0.114(12) -0.022(11) 0.029(11) -0.037(12)
 O4 0.130(13) 0.182(17) 0.109(12) -0.023(12) 0.036(10) 0.000(12)
 O5 0.120(12) 0.112(11) 0.125(14) -0.021(9) 0.048(10) 0.022(9)
 O6 0.123(15) 0.187(19) 0.18(2) -0.018(15) 0.081(15) 0.000(14)
 O7 0.144(14) 0.174(16) 0.113(13) 0.066(12) 0.062(11) 0.051(12)
 O8 0.18(2) 0.175(19) 0.141(17) -0.021(14) 0.071(15) 0.028(16)
 O9 0.17(2) 0.20(2) 0.18(2) -0.016(19) 0.081(18) -0.021(17)
 O10 0.18(2) 0.18(2) 0.18(2) -0.041(17) 0.119(18) -0.028(17)
 O11 0.22(3) 0.126(17) 0.22(3) -0.006(18) 0.18(3) 0.049(18)
 N1 0.075(11) 0.19(2) 0.089(13) -0.006(12) -0.007(9) 0.005(11)
 N2 0.135(18) 0.15(2) 0.22(3) 0.000(19) 0.11(2) -0.011(16)
 N3 0.101(15) 0.13(2) 0.123(19) -0.037(15) 0.044(14) -0.015(14)
 N4 0.19(3) 0.111(13) 0.14(2) 0.039(13) 0.062(18) 0.010(14)
 N5 0.18(2) 0.18(2) 0.20(6) -0.07(3) 0.07(3) -0.016(18)
 C1 0.098(17) 0.15(2) 0.16(3) -0.047(19) 0.075(18) -0.024(16)
 C2 0.14(2) 0.21(3) 0.082(14) -0.026(17) 0.042(15) -0.06(2)
 C3 0.15(2) 0.16(3) 0.12(2) -0.007(18) 0.060(19) -0.02(2)
 C4 0.17(3) 0.25(4) 0.11(2) 0.02(2) -0.01(2) 0.03(3)
 C5 0.13(2) 0.23(4) 0.082(16) 0.000(18) -0.003(15) 0.04(2)
 C6 0.090(16) 0.15(2) 0.14(2) -0.005(17) 0.028(16) 0.016(15)
 C7 0.095(16) 0.14(2) 0.14(2) -0.004(16) 0.040(15) 0.006(14)
 C8 0.18(3) 0.26(4) 0.11(2) -0.03(2) 0.03(2) -0.03(3)
 C9 0.16(3) 0.19(3) 0.15(3) 0.01(2) 0.06(2) -0.02(2)
 C10 0.19(4) 0.19(4) 0.21(4) 0.02(3) 0.04(3) -0.01(3)
 C11 0.17(3) 0.19(11) 0.250(14) 0.02(3) -0.040(18) -0.01(5)
 C12 0.24(4) 0.21(7) 0.22(2) 0.07(3) 0.05(3) 0.06(4)
 C13 0.15(2) 0.20(3) 0.105(11) 0.006(14) 0.018(13) 0.01(2)
 C15 0.18(2) 0.21(3) 0.152(7) 0.014(12) 0.039(11) -0.02(2)
 C14 0.127(13) 0.15(4) 0.16(7) -0.017(13) -0.035(8) 0.003(18)
 C19 0.125(15) 0.16(4) 0.151(6) -0.003(11) 0.001(7) -0.034(19)
 C18 0.15(7) 0.21(5) 0.23(8) 0.07(5) -0.08(6) 0.05(5)
 C17 0.18(5) 0.21(3) 0.15(7) -0.05(4) 0.03(6) -0.05(4)
 C16 0.064(15) 0.20(3) 0.27(5) -0.01(3) 0.05(2) 0.022(17)
 C20 0.090(11) 0.21(6) 0.146(11) -0.06(2) 0.009(9) -0.05(2)
 C21 0.101(15) 0.20(3) 0.119(16) 0.073(18) 0.063(14) 0.040(17)
 C22 0.11(2) 0.193(17) 0.14(2) 0.047(16) 0.031(18) 0.020(16)
 C23 0.17(3) 0.11(3) 0.125(8) 0.05(13) 0.009(14) 0.03(2)
 C24 0.11(3) 0.12(5) 0.137(19) 0.07(2) 0.041(18) 0.02(3)
 C25 0.095(15) 0.105(18) 0.18(3) 0.017(17) 0.036(16) -0.028(12)
 C26 0.11(2) 0.17(3) 0.15(3) -0.02(2) 0.028(17) -0.03(2)
 C27 0.13(2) 0.20(3) 0.17(3) 0.08(3) 0.06(2) 0.03(2)
 C28 0.16(2) 0.20(4) 0.116(19) 0.07(2) 0.046(18) 0.04(3)
 C29 0.19(5) 0.19(4) 0.15(3) 0.02(3) 0.05(3) -0.04(3)
 C30 0.19(4) 0.18(3) 0.16(4) -0.02(3) 0.04(3) 0.03(3)
 C31 0.16(3) 0.11(2) 0.16(3) 0.01(2) 0.10(2) 0.005(19)
 C32 0.17(3) 0.15(3) 0.12(2) -0.003(18) 0.05(2) -0.02(2)
 C34 0.28(3) 0.25(17) 0.14(8) -0.08(3) 0.07(4) -0.049(17)
 C33 0.20(5) 0.18(16) 0.10(13) -0.03(4) 0.07(2) -0.05(8)
 C38 0.16(2) 0.16(2) 0.091(18) 0.001(15) 0.046(17) -0.051(19)
 C37 0.18(4) 0.17(5) 0.16(4) 0.06(3) 0.01(3) -0.07(3)
 C36 0.12(2) 0.17(3) 0.16(3) -0.02(2) 0.00(2) -0.01(2)
 C35 0.25(5) 0.20(4) 0.15(3) 0.01(3) 0.09(3) 0.03(4)
 O18 0.22(3) 0.19(3) 0.18(3) 0.015(19) 0.02(2) 0.07(2)
 C39 0.21(13) 0.27(5) 0.19(9) -0.018(16) 0.03(9) -0.09(7)
 O15 0.103(16) 0.34(5) 0.29(4) 0.04(3) 0.02(2) 0.04(2)
 O16 0.21(3) 0.22(4) 0.27(4) 0.08(3) 0.06(3) 0.04(3)
 O17 0.16(2) 0.32(4) 0.20(3) 0.02(3) 0.024(19) 0.07(3)
 N7 0.19(4) 0.18(3) 0.21(4) 0.03(3) 0.09(4) 0.06(3)
 O20 0.102(9) 0.120(10) 0.069(8) -0.006(7) 0.015(7) 0.032(8)
 O21 0.17(2) 0.36(4) 0.098(13) 0.038(19) 0.039(13) 0.01(2)

_geom_special_details
;
 All esds (except the esd in the dihedral angle between two l.s. planes)
 are estimated using the full covariance matrix.  The cell esds are taken
 into account individually in the estimation of esds in distances, angles
 and torsion angles; correlations between esds in cell parameters are only
 used when they are defined by crystal symmetry.  An approximate (isotropic)
 treatment of cell esds is used for estimating esds involving l.s. planes.
;
loop_
  _geom_bond_atom_site_label_1
  _geom_bond_atom_site_label_2
  _geom_bond_distance
  _geom_bond_site_symmetry_2
  _geom_bond_publ_flag
 Eu1 O1 2.454(19) . ?
 Eu1 O2 2.482(17) . ?
 Eu1 O3 2.532(19) . ?
 Eu1 O4 2.635(19) . ?
 Eu1 O5 2.396(19) . ?
 Eu1 O6 2.46(2) . ?
 Eu1 O7 2.49(2) . ?
 Eu1 O8 2.40(3) . ?
 Eu1 O9 2.57(3) . ?
 Eu1 O10 2.56(2) . ?
 Eu1 N5 3.04(4) . ?
 Pd1 O1 1.864(15) . ?
 Pd1 O2 1.954(16) . ?
 Pd1 N1 1.914(18) . ?
 Pd1 N2 2.07(2) . ?
 Pd2 O5 1.989(17) . ?
 Pd2 O6 1.99(3) . ?
 Pd2 N3 2.00(2) . ?
 Pd2 N4 1.906(19) . ?
 O1 C1 1.45(3) . ?
 O2 C14 1.42(3) . ?
 O3 H3 0.850(10) . ?
 O3 C2 1.43(4) . ?
 O4 H4 0.850(11) . ?
 O4 C15 1.49(3) . ?
 O5 C20 1.34(4) . ?
 O6 C33 1.40(7) . ?
 O7 C21 1.30(3) . ?
 O7 H7 0.851(11) . ?
 O8 H8 0.884(12) . ?
 O8 C34 1.35(5) . ?
 O9 N5 1.26(5) . ?
 O10 N5 1.32(4) . ?
 O11 N5 1.28(4) . ?
 N1 C7 1.38(3) . ?
 N1 C8 1.46(3) . ?
 N2 C12 1.46(5) . ?
 N2 C13 1.35(4) . ?
 N3 C26 1.31(4) . ?
 N3 C27 1.48(4) . ?
 N4 C31 1.37(4) . ?
 N4 C32 1.35(4) . ?
 C1 C2 1.42(4) . ?
 C1 C6 1.31(4) . ?
 C2 C3 1.43(4) . ?
 C3 H3A 0.9300 . ?
 C3 C4 1.34(4) . ?
 C4 H4A 0.9300 . ?
 C4 C5 1.38(4) . ?
 C5 H5 0.9300 . ?
 C5 C6 1.37(4) . ?
 C6 C7 1.43(4) . ?
 C7 H7A 0.9300 . ?
 C8 H8A 0.9700 . ?
 C8 H8B 0.9700 . ?
 C8 C9 1.52(4) . ?
 C9 C10 1.50(5) . ?
 C9 C11 1.53(4) . ?
 C9 C12 1.54(5) . ?
 C10 H10A 0.9658 . ?
 C10 H10B 0.9660 . ?
 C10 H10C 0.9653 . ?
 C11 H11A 0.9600 . ?
 C11 H11B 0.9600 . ?
 C11 H11C 0.9600 . ?
 C12 H12A 0.9700 . ?
 C12 H12B 0.9700 . ?
 C13 H13 0.9300 . ?
 C13 C19 1.42(4) . ?
 C15 C14 1.36(3) . ?
 C15 C16 1.38(4) . ?
 C14 C19 1.39(3) . ?
 C19 C18 1.33(7) . ?
 C18 H18 0.9300 . ?
 C18 C17 1.37(8) . ?
 C17 H17 0.9300 . ?
 C17 C16 1.31(6) . ?
 C16 H16 0.9300 . ?
 C20 C21 1.45(5) . ?
 C20 C25 1.38(4) . ?
 C21 C22 1.40(4) . ?
 C22 H22 0.9300 . ?
 C22 C23 1.42(3) . ?
 C23 H23 0.9300 . ?
 C23 C24 1.32(5) . ?
 C24 H24 0.9300 . ?
 C24 C25 1.44(4) . ?
 C25 C26 1.41(4) . ?
 C26 H26 0.9300 . ?
 C27 H27A 0.9700 . ?
 C27 H27B 0.9700 . ?
 C27 C28 1.48(5) . ?
 C28 C29 1.56(5) . ?
 C28 C30 1.47(4) . ?
 C28 C31 1.54(4) . ?
 C29 H29A 0.9602 . ?
 C29 H29B 0.9602 . ?
 C29 H29C 0.9602 . ?
 C30 H30A 0.9601 . ?
 C30 H30B 0.9601 . ?
 C30 H30C 0.9601 . ?
 C31 H31A 0.9700 . ?
 C31 H31B 0.9700 . ?
 C32 H32 0.9300 . ?
 C32 C38 1.40(4) . ?
 C34 C33 1.40(7) . ?
 C34 C35 1.37(6) . ?
 C33 C38 1.47(8) . ?
 C38 C37 1.45(5) . ?
 C37 H37 0.9300 . ?
 C37 C36 1.44(4) . ?
 C36 H36 0.9300 . ?
 C36 C35 1.33(5) . ?
 C35 H35 0.9300 . ?
 O19 H19 0.8100 . ?
 O19 C40 1.42(8) . ?
 C40 H40A 0.9600 . ?
 C40 H40B 0.9600 . ?
 C40 H40C 0.9600 . ?
 O18 H18A 0.8205 . ?
 O18 C39 1.33(7) . ?
 C39 H39A 0.9600 . ?
 C39 H39B 0.9600 . ?
 C39 H39C 0.9600 . ?
 O15 N7 1.13(6) . ?
 O16 N7 1.27(5) . ?
 O17 N7 1.27(5) . ?
 O12 N6 1.22(2) . ?
 O13 N6 1.22(3) . ?
 O14 N6 1.22(2) . ?
 O20 H20A 0.8499 . ?
 O20 H20B 0.8498 . ?
 O21 H21A 0.8501 . ?
 O21 H21B 0.8502 . ?

loop_
  _geom_angle_atom_site_label_1
  _geom_angle_atom_site_label_2
  _geom_angle_atom_site_label_3
  _geom_angle
  _geom_angle_site_symmetry_1
  _geom_angle_site_symmetry_3
  _geom_angle_publ_flag
 O1 Eu1 O2 58.7(5) . . ?
 O1 Eu1 O3 66.5(6) . . ?
 O1 Eu1 O4 120.6(6) . . ?
 O1 Eu1 O5 128.8(6) . . ?
 O1 Eu1 O6 125.0(7) . . ?
 O1 Eu1 O7 77.0(7) . . ?
 O1 Eu1 O8 72.7(8) . . ?
 O1 Eu1 O9 143.4(8) . . ?
 O1 Eu1 O10 95.9(9) . . ?
 O1 Eu1 N5 120.4(11) . . ?
 O1 Eu1 C34 85.6(11) . . ?
 O2 Eu1 O3 119.4(6) . . ?
 O2 Eu1 O4 63.3(6) . . ?
 O2 Eu1 O7 70.8(6) . . ?
 O2 Eu1 O9 107.4(6) . . ?
 O2 Eu1 O10 68.0(8) . . ?
 O2 Eu1 N5 88.2(8) . . ?
 O2 Eu1 C34 129.3(12) . . ?
 O3 Eu1 O4 143.0(6) . . ?
 O3 Eu1 O9 132.4(7) . . ?
 O3 Eu1 O10 143.9(7) . . ?
 O3 Eu1 N5 144.4(6) . . ?
 O3 Eu1 C34 65.6(6) . . ?
 O4 Eu1 N5 67.5(8) . . ?
 O4 Eu1 C34 145.6(9) . . ?
 O5 Eu1 O2 127.3(6) . . ?
 O5 Eu1 O3 71.8(6) . . ?
 O5 Eu1 O4 78.9(5) . . ?
 O5 Eu1 O6 62.4(7) . . ?
 O5 Eu1 O7 63.7(6) . . ?
 O5 Eu1 O9 87.2(7) . . ?
 O5 Eu1 O10 135.0(9) . . ?
 O5 Eu1 N5 110.7(10) . . ?
 O5 Eu1 C34 102.8(11) . . ?
 O6 Eu1 O2 166.5(7) . . ?
 O6 Eu1 O3 71.1(7) . . ?
 O6 Eu1 O4 114.3(7) . . ?
 O6 Eu1 O7 122.1(7) . . ?
 O6 Eu1 O9 61.4(7) . . ?
 O6 Eu1 O10 98.5(8) . . ?
 O6 Eu1 N5 78.9(8) . . ?
 O6 Eu1 C34 44.6(13) . . ?
 O7 Eu1 O3 73.9(5) . . ?
 O7 Eu1 O4 73.2(6) . . ?
 O7 Eu1 O9 133.8(8) . . ?
 O7 Eu1 O10 135.1(6) . . ?
 O7 Eu1 N5 140.5(7) . . ?
 O7 Eu1 C34 138.9(6) . . ?
 O8 Eu1 O2 110.3(7) . . ?
 O8 Eu1 O3 73.4(6) . . ?
 O8 Eu1 O4 143.0(6) . . ?
 O8 Eu1 O5 121.8(6) . . ?
 O8 Eu1 O6 62.8(8) . . ?
 O8 Eu1 O7 142.1(6) . . ?
 O8 Eu1 O9 83.4(8) . . ?
 O8 Eu1 O10 71.2(7) . . ?
 O8 Eu1 N5 76.1(8) . . ?
 O8 Eu1 C34 19.0(11) . . ?
 O9 Eu1 O4 66.2(7) . . ?
 O9 Eu1 N5 24.1(9) . . ?
 O9 Eu1 C34 79.6(9) . . ?
 O10 Eu1 O4 73.0(7) . . ?
 O10 Eu1 O9 49.5(9) . . ?
 O10 Eu1 N5 25.4(10) . . ?
 O10 Eu1 C34 83.1(8) . . ?
 N5 Eu1 C34 80.2(7) . . ?
 O1 Pd1 Eu1 38.8(5) . . ?
 O2 Pd1 Eu1 40.7(5) . . ?
 O2 Pd1 O1 78.6(7) . . ?
 O2 Pd1 N2 96.2(11) . . ?
 N1 Pd1 Eu1 131.3(6) . . ?
 N1 Pd1 O1 93.7(8) . . ?
 N1 Pd1 O2 171.9(8) . . ?
 N1 Pd1 N2 91.7(12) . . ?
 N2 Pd1 Eu1 136.7(10) . . ?
 N2 Pd1 O1 173.2(11) . . ?
 O5 Pd2 Eu1 38.2(6) . . ?
 O5 Pd2 O6 78.3(9) . . ?
 O5 Pd2 N3 94.3(10) . . ?
 O6 Pd2 Eu1 40.1(7) . . ?
 O6 Pd2 N3 172.2(11) . . ?
 N3 Pd2 Eu1 132.5(8) . . ?
 N4 Pd2 Eu1 132.3(10) . . ?
 N4 Pd2 O5 170.4(11) . . ?
 N4 Pd2 O6 92.3(12) . . ?
 N4 Pd2 N3 95.2(12) . . ?
 Pd1 O1 Eu1 112.1(7) . . ?
 C1 O1 Eu1 120.4(17) . . ?
 C1 O1 Pd1 125.9(17) . . ?
 Pd1 O2 Eu1 108.5(7) . . ?
 C14 O2 Eu1 123.7(13) . . ?
 C14 O2 Pd1 127.5(14) . . ?
 Eu1 O3 H3 127(3) . . ?
 C2 O3 Eu1 116.1(13) . . ?
 C2 O3 H3 114(4) . . ?
 Eu1 O4 H4 131(3) . . ?
 C15 O4 Eu1 119.3(16) . . ?
 C15 O4 H4 107(3) . . ?
 Pd2 O5 Eu1 110.9(8) . . ?
 C20 O5 Eu1 124.4(18) . . ?
 C20 O5 Pd2 119.5(18) . . ?
 Pd2 O6 Eu1 108.4(10) . . ?
 C33 O6 Eu1 120(3) . . ?
 C33 O6 Pd2 122(2) . . ?
 Eu1 O7 H7 120(3) . . ?
 C21 O7 Eu1 120.9(16) . . ?
 C21 O7 H7 119(3) . . ?
 Eu1 O8 H8 120(4) . . ?
 C34 O8 Eu1 125(2) . . ?
 C34 O8 H8 113(6) . . ?
 N5 O9 Eu1 100(2) . . ?
 N5 O10 Eu1 98(3) . . ?
 C7 N1 Pd1 125.6(19) . . ?
 C7 N1 C8 112(2) . . ?
 C8 N1 Pd1 122.5(19) . . ?
 C12 N2 Pd1 129(2) . . ?
 C13 N2 Pd1 114(2) . . ?
 C13 N2 C12 116(2) . . ?
 C26 N3 Pd2 123(2) . . ?
 C26 N3 C27 117(3) . . ?
 C27 N3 Pd2 119(2) . . ?
 C31 N4 Pd2 126(3) . . ?
 C32 N4 Pd2 125(3) . . ?
 C32 N4 C31 108(2) . . ?
 O9 N5 Eu1 56(2) . . ?
 O9 N5 O10 113(4) . . ?
 O9 N5 O11 132(4) . . ?
 O10 N5 Eu1 56.4(19) . . ?
 O11 N5 Eu1 171(3) . . ?
 O11 N5 O10 115(5) . . ?
 C2 C1 O1 116(3) . . ?
 C6 C1 O1 120(3) . . ?
 C6 C1 C2 124(3) . . ?
 C1 C2 O3 121(3) . . ?
 C1 C2 C3 115(3) . . ?
 C3 C2 O3 124(2) . . ?
 C2 C3 H3A 119.9 . . ?
 C4 C3 C2 120(3) . . ?
 C4 C3 H3A 119.7 . . ?
 C3 C4 H4A 119.6 . . ?
 C3 C4 C5 120(4) . . ?
 C5 C4 H4A 119.9 . . ?
 C4 C5 H5 120.0 . . ?
 C4 C5 C6 121(3) . . ?
 C6 C5 H5 119.9 . . ?
 C1 C6 C5 119(3) . . ?
 C1 C6 C7 126(2) . . ?
 C5 C6 C7 115(3) . . ?
 N1 C7 C6 123(3) . . ?
 N1 C7 H7A 118.9 . . ?
 C6 C7 H7A 118.3 . . ?
 N1 C8 H8A 108.6 . . ?
 N1 C8 H8B 108.3 . . ?
 N1 C8 C9 116(3) . . ?
 H8A C8 H8B 107.4 . . ?
 C9 C8 H8A 108.3 . . ?
 C9 C8 H8B 108.4 . . ?
 C8 C9 C12 109(4) . . ?
 C10 C9 C8 110(3) . . ?
 C10 C9 C11 117(4) . . ?
 C10 C9 C12 114(4) . . ?
 C11 C9 C8 104(3) . . ?
 C11 C9 C12 102(3) . . ?
 C9 C10 H10A 109.0 . . ?
 C9 C10 H10B 109.0 . . ?
 C9 C10 H10C 109.0 . . ?
 H10A C10 H10B 110.0 . . ?
 H10A C10 H10C 108.8 . . ?
 H10B C10 H10C 109.0 . . ?
 C9 C11 H11A 109.0 . . ?
 C9 C11 H11B 110.0 . . ?
 C9 C11 H11C 110.0 . . ?
 H11A C11 H11B 109.0 . . ?
 H11A C11 H11C 109.0 . . ?
 H11B C11 H11C 110.0 . . ?
 N2 C12 C9 109(2) . . ?
 N2 C12 H12A 109.6 . . ?
 N2 C12 H12B 110.0 . . ?
 C9 C12 H12A 110.1 . . ?
 C9 C12 H12B 110.1 . . ?
 H12A C12 H12B 108.3 . . ?
 N2 C13 H13 114.8 . . ?
 C19 C13 N2 137(3) . . ?
 C19 C13 H13 108.0 . . ?
 C14 C15 O4 114(3) . . ?
 C14 C15 C16 121(3) . . ?
 C16 C15 O4 124(3) . . ?
 C15 C14 O2 119(2) . . ?
 C15 C14 C19 121(3) . . ?
 C19 C14 O2 119.4(17) . . ?
 C13 C19 C14 125(3) . . ?
 C13 C19 C18 120(3) . . ?
 C14 C19 C18 115(3) . . ?
 C19 C18 H18 115.5 . . ?
 C17 C18 C19 124(4) . . ?
 C17 C18 H18 121.0 . . ?
 C18 C17 H17 117.0 . . ?
 C18 C17 C16 121(4) . . ?
 C16 C17 H17 121.0 . . ?
 C15 C16 C17 118(4) . . ?
 C15 C16 H16 123.0 . . ?
 C17 C16 H16 119.0 . . ?
 O5 C20 C21 114(2) . . ?
 C25 C20 O5 126(3) . . ?
 C25 C20 C21 118(4) . . ?
 O7 C21 C20 115(3) . . ?
 O7 C21 C22 126(2) . . ?
 C20 C21 C22 119(3) . . ?
 C21 C22 H22 120.6 . . ?
 C23 C22 C21 119(2) . . ?
 C23 C22 H22 118.0 . . ?
 C22 C23 H23 115.3 . . ?
 C22 C23 C24 124(3) . . ?
 C24 C23 H23 120.0 . . ?
 C23 C24 H24 118.0 . . ?
 C23 C24 C25 116(3) . . ?
 C25 C24 H24 125.0 . . ?
 C20 C25 C24 122(3) . . ?
 C20 C25 C26 130(3) . . ?
 C26 C25 C24 108(3) . . ?
 N3 C26 C25 121(3) . . ?
 N3 C26 H26 119.6 . . ?
 C25 C26 H26 116.0 . . ?
 N3 C27 H27A 107.4 . . ?
 N3 C27 H27B 107.7 . . ?
 H27A C27 H27B 107.0 . . ?
 C28 C27 N3 119(3) . . ?
 C28 C27 H27A 107.8 . . ?
 C28 C27 H27B 107.8 . . ?
 C27 C28 C29 111(3) . . ?
 C27 C28 C31 111(2) . . ?
 C30 C28 C27 105(3) . . ?
 C30 C28 C29 109(3) . . ?
 C30 C28 C31 115(3) . . ?
 C31 C28 C29 106(3) . . ?
 C28 C29 H29A 110.0 . . ?
 C28 C29 H29B 109.4 . . ?
 C28 C29 H29C 109.1 . . ?
 H29A C29 H29B 109.4 . . ?
 H29A C29 H29C 109.5 . . ?
 H29B C29 H29C 109.5 . . ?
 C28 C30 H30A 109.5 . . ?
 C28 C30 H30B 109.5 . . ?
 C28 C30 H30C 109.4 . . ?
 H30A C30 H30B 109.5 . . ?
 H30A C30 H30C 109.5 . . ?
 H30B C30 H30C 109.5 . . ?
 N4 C31 C28 115(3) . . ?
 N4 C31 H31A 108.4 . . ?
 N4 C31 H31B 108.5 . . ?
 C28 C31 H31A 108.8 . . ?
 C28 C31 H31B 108.1 . . ?
 H31A C31 H31B 107.4 . . ?
 N4 C32 H32 118.0 . . ?
 N4 C32 C38 124(3) . . ?
 C38 C32 H32 118.0 . . ?
 O8 C34 C35 129(4) . . ?
 C33 C34 O8 113(5) . . ?
 C33 C34 C35 117(6) . . ?
 O6 C33 C34 113(5) . . ?
 O6 C33 C38 117(4) . . ?
 C34 C33 C38 126(7) . . ?
 C32 C38 C33 128(3) . . ?
 C32 C38 C37 119(3) . . ?
 C33 C38 C37 113(4) . . ?
 C38 C37 H37 122.0 . . ?
 C36 C37 C38 118(4) . . ?
 C36 C37 H37 120.0 . . ?
 C37 C36 H36 118.0 . . ?
 C37 C36 C35 125(3) . . ?
 C35 C36 H36 117.0 . . ?
 C34 C35 H35 111.0 . . ?
 C36 C35 C34 122(4) . . ?
 C36 C35 H35 127.0 . . ?
 C40 O19 H19 110.0 . . ?
 O19 C40 H40A 110.0 . . ?
 O19 C40 H40B 110.0 . . ?
 O19 C40 H40C 109.0 . . ?
 H40A C40 H40B 110.0 . . ?
 H40A C40 H40C 109.0 . . ?
 H40B C40 H40C 109.0 . . ?
 C39 O18 H18A 111.0 . . ?
 O18 C39 H39A 109.9 . . ?
 O18 C39 H39B 110.0 . . ?
 O18 C39 H39C 108.3 . . ?
 H39A C39 H39B 109.2 . . ?
 H39A C39 H39C 109.2 . . ?
 H39B C39 H39C 109.4 . . ?
 O15 N7 O16 129(5) . . ?
 O15 N7 O17 129(6) . . ?
 O16 N7 O17 102(5) . . ?
 O12 N6 O13 119(4) . . ?
 O12 N6 O14 119(4) . . ?
 O14 N6 O13 119(5) . . ?
 H20A O20 H20B 109.5 . . ?
 H21A O21 H21B 109.4 . . ?

loop_
  _geom_torsion_atom_site_label_1
  _geom_torsion_atom_site_label_2
  _geom_torsion_atom_site_label_3
  _geom_torsion_atom_site_label_4
  _geom_torsion
  _geom_torsion_site_symmetry_1
  _geom_torsion_site_symmetry_2
  _geom_torsion_site_symmetry_3
  _geom_torsion_site_symmetry_4
  _geom_torsion_publ_flag
 Eu1 O1 C1 C2 2(3) . . . . ?
 Eu1 O1 C1 C6 -169(3) . . . . ?
 Eu1 O2 C14 C15 -1(3) . . . . ?
 Eu1 O2 C14 C19 174(2) . . . . ?
 Eu1 O3 C2 C1 -10(4) . . . . ?
 Eu1 O3 C2 C3 175(2) . . . . ?
 Eu1 O4 C15 C14 -4(4) . . . . ?
 Eu1 O4 C15 C16 -173(2) . . . . ?
 Eu1 O5 C20 C21 -10(3) . . . . ?
 Eu1 O5 C20 C25 177.9(16) . . . . ?
 Eu1 O6 C33 C34 22(7) . . . . ?
 Eu1 O6 C33 C38 -180(4) . . . . ?
 Eu1 O7 C21 C20 -4(2) . . . . ?
 Eu1 O7 C21 C22 -174.5(17) . . . . ?
 Eu1 O8 C34 C33 -14(4) . . . . ?
 Eu1 O8 C34 C35 -177(3) . . . . ?
 Eu1 O9 N5 O10 1(3) . . . . ?
 Eu1 O9 N5 O11 177(3) . . . . ?
 Eu1 O10 N5 O9 -1(3) . . . . ?
 Eu1 O10 N5 O11 -177(2) . . . . ?
 Pd1 O1 C1 C2 -164.3(18) . . . . ?
 Pd1 O1 C1 C6 25(4) . . . . ?
 Pd1 O2 C14 C15 172.4(19) . . . . ?
 Pd1 O2 C14 C19 -13(4) . . . . ?
 Pd1 N1 C7 C6 -8(4) . . . . ?
 Pd1 N1 C8 C9 -51(4) . . . . ?
 Pd1 N2 C12 C9 36(6) . . . . ?
 Pd1 N2 C13 C19 3(5) . . . . ?
 Pd2 O5 C20 C21 -161.2(15) . . . . ?
 Pd2 O5 C20 C25 26(3) . . . . ?
 Pd2 O6 C33 C34 156(3) . . . . ?
 Pd2 O6 C33 C38 -40(8) . . . . ?
 Pd2 N3 C26 C25 6(4) . . . . ?
 Pd2 N3 C27 C28 -40(3) . . . . ?
 Pd2 N4 C31 C28 45(4) . . . . ?
 Pd2 N4 C32 C38 6(4) . . . . ?
 O1 C1 C2 O3 6(4) . . . . ?
 O1 C1 C2 C3 -179(2) . . . . ?
 O1 C1 C6 C5 -179(3) . . . . ?
 O1 C1 C6 C7 -11(6) . . . . ?
 O2 C14 C19 C13 10(6) . . . . ?
 O2 C14 C19 C18 -179(4) . . . . ?
 O3 C2 C3 C4 178(3) . . . . ?
 O4 C15 C14 O2 4(4) . . . . ?
 O4 C15 C14 C19 -170(4) . . . . ?
 O4 C15 C16 C17 178(3) . . . . ?
 O5 C20 C21 O7 9(3) . . . . ?
 O5 C20 C21 C22 180(2) . . . . ?
 O5 C20 C25 C24 173(2) . . . . ?
 O5 C20 C25 C26 -5(4) . . . . ?
 O6 C33 C38 C32 14(8) . . . . ?
 O6 C33 C38 C37 -171(6) . . . . ?
 O7 C21 C22 C23 -178(2) . . . . ?
 O8 C34 C33 O6 -1(7) . . . . ?
 O8 C34 C33 C38 -168(2) . . . . ?
 O8 C34 C35 C36 173(3) . . . . ?
 N1 C8 C9 C10 -50(5) . . . . ?
 N1 C8 C9 C11 -176(3) . . . . ?
 N1 C8 C9 C12 76(4) . . . . ?
 N2 C13 C19 C14 -5(7) . . . . ?
 N2 C13 C19 C18 -175(4) . . . . ?
 N3 C27 C28 C29 -55(4) . . . . ?
 N3 C27 C28 C30 -173(3) . . . . ?
 N3 C27 C28 C31 62(4) . . . . ?
 N4 C32 C38 C33 7(5) . . . . ?
 N4 C32 C38 C37 -173(4) . . . . ?
 C1 C2 C3 C4 3(5) . . . . ?
 C1 C6 C7 N1 0(5) . . . . ?
 C2 C1 C6 C5 7(5) . . . . ?
 C2 C1 C6 C7 179(3) . . . . ?
 C2 C3 C4 C5 1(6) . . . . ?
 C3 C4 C5 C6 -2(6) . . . . ?
 C4 C5 C6 C1 -2(5) . . . . ?
 C4 C5 C6 C7 -175(3) . . . . ?
 C5 C6 C7 N1 172(3) . . . . ?
 C6 C1 C2 O3 178(3) . . . . ?
 C6 C1 C2 C3 -7(5) . . . . ?
 C7 N1 C8 C9 126(3) . . . . ?
 C8 N1 C7 C6 176(3) . . . . ?
 C8 C9 C12 N2 -64(5) . . . . ?
 C10 C9 C12 N2 60(5) . . . . ?
 C11 C9 C12 N2 -173(4) . . . . ?
 C12 N2 C13 C19 -169(4) . . . . ?
 C13 N2 C12 C9 -153(3) . . . . ?
 C13 C19 C18 C17 175(4) . . . . ?
 C15 C14 C19 C13 -177(4) . . . . ?
 C15 C14 C19 C18 -4(6) . . . . ?
 C14 C15 C16 C17 12(4) . . . . ?
 C14 C19 C18 C17 1(7) . . . . ?
 C19 C18 C17 C16 8(8) . . . . ?
 C18 C17 C16 C15 -15(7) . . . . ?
 C16 C15 C14 O2 173(3) . . . . ?
 C16 C15 C14 C19 -2(6) . . . . ?
 C20 C21 C22 C23 11(4) . . . . ?
 C20 C25 C26 N3 -13(4) . . . . ?
 C21 C20 C25 C24 0(3) . . . . ?
 C21 C20 C25 C26 -177(2) . . . . ?
 C21 C22 C23 C24 -10(6) . . . . ?
 C22 C23 C24 C25 3(5) . . . . ?
 C23 C24 C25 C20 3(4) . . . . ?
 C23 C24 C25 C26 -179(3) . . . . ?
 C24 C25 C26 N3 169(3) . . . . ?
 C25 C20 C21 O7 -179(2) . . . . ?
 C25 C20 C21 C22 -7(3) . . . . ?
 C26 N3 C27 C28 147(3) . . . . ?
 C27 N3 C26 C25 179(2) . . . . ?
 C27 C28 C31 N4 -63(4) . . . . ?
 C29 C28 C31 N4 57(3) . . . . ?
 C30 C28 C31 N4 177(3) . . . . ?
 C31 N4 C32 C38 -179(3) . . . . ?
 C32 N4 C31 C28 -130(3) . . . . ?
 C32 C38 C37 C36 -175(4) . . . . ?
 C34 C33 C38 C32 173(3) . . . . ?
 C34 C33 C38 C37 -7(5) . . . . ?
 C33 C34 C35 C36 10(7) . . . . ?
 C33 C38 C37 C36 5(7) . . . . ?
 C38 C37 C36 C35 0(7) . . . . ?
 C37 C36 C35 C34 -10(6) . . . . ?
 C35 C34 C33 O6 170(4) . . . . ?
 C35 C34 C33 C38 5(6) . . . . ?

 _shelx_SHELXL_version_number      '2014/7'
