# Supplementary material for: Structural, Luminescent and Thermal Properties of Heteronuclear PdII–LnIII–PdII Complexes of Hexadentate N2O4 Schiff Base Ligand
Source: Molecules. 2018 Sep 21;23(10):2423. doi: 10.3390/molecules23102423 (PMC6222701; doi:10.3390/molecules23102423)
Supplement: Supplementary file 1 [file molecules-23-02423-s001.zip › 2-PdTb.cif]

data_2-BT-PdTb

_chemical_name_common             ?
_chemical_name_systematic         ?
_chemical_formula_moiety          'C38 H42 N4 O9 Pd2 Tb, 3(H2 O), 3(N O3)'
_chemical_formula_sum             'C38 H48 N7 O21 Pd2 Tb'
_chemical_formula_weight          1310.55
_chemical_melting_point           ?

loop_
  _atom_type_symbol
  _atom_type_description
  _atom_type_scat_dispersion_real
  _atom_type_scat_dispersion_imag
  _atom_type_scat_source
 'C' 'C' 0.0181 0.0091 'International Tables Vol C Tables 4.2.6.8 and 6.1.1.4'
 'H' 'H' 0.0000 0.0000 'International Tables Vol C Tables 4.2.6.8 and 6.1.1.4'
 'N' 'N' 0.0311 0.0180 'International Tables Vol C Tables 4.2.6.8 and 6.1.1.4'
 'O' 'O' 0.0492 0.0322 'International Tables Vol C Tables 4.2.6.8 and 6.1.1.4'
 'Pd' 'Pd' 0.1215 3.9337 'International Tables Vol C Tables 4.2.6.8 and 6.1.1.4'
 'Tb' 'Tb' -9.1472 9.1891
 'International Tables Vol C Tables 4.2.6.8 and 6.1.1.4'

_shelx_space_group_comment
;
The symmetry employed for this shelxl refinement is uniquely defined
by the following loop, which should always be used as a source of
symmetry information in preference to the above space-group names.
They are only intended as comments.
;
_space_group_crystal_system       'monoclinic'
_space_group_IT_number            14
_space_group_name_H-M_alt         'P 1 21/n 1'
_space_group_name_Hall            '-P 2yn'
loop_
  _space_group_symop_operation_xyz
 'x, y, z'
 '-x+1/2, y+1/2, -z+1/2'
 '-x, -y, -z'
 'x-1/2, -y-1/2, z-1/2'

_cell_length_a                    16.3535(7)
_cell_length_b                    17.3370(14)
_cell_length_c                    17.2109(10)
_cell_angle_alpha                 90
_cell_angle_beta                  103.233(5)
_cell_angle_gamma                 90
_cell_volume                      4750.1(5)
_cell_formula_units_Z             4
_cell_measurement_reflns_used     5884
_cell_measurement_temperature     294.7(5)
_cell_measurement_theta_max       74.5090
_cell_measurement_theta_min       3.7550
_shelx_estimated_absorpt_T_max    ?
_shelx_estimated_absorpt_T_min    ?
_exptl_absorpt_coefficient_mu     13.991
_exptl_absorpt_correction_T_max   1.00000
_exptl_absorpt_correction_T_min   0.44198
_exptl_absorpt_correction_type    multi-scan
_exptl_absorpt_process_details
;
CrysAlisPro 1.171.38.46 (Rigaku Oxford Diffraction, 2015)
Empirical absorption correction using spherical harmonics,
 implemented in SCALE3 ABSPACK scaling algorithm.
;
_exptl_absorpt_special_details    ?
_exptl_crystal_colour             yellow
_exptl_crystal_density_diffrn     1.833
_exptl_crystal_density_meas       ?
_exptl_crystal_density_method     ?
_exptl_crystal_description        needle
_exptl_crystal_F_000              2600
_exptl_crystal_size_max           0.25
_exptl_crystal_size_mid           0.1
_exptl_crystal_size_min           0.01
_exptl_transmission_factor_max    ?
_exptl_transmission_factor_min    ?
_diffrn_reflns_av_R_equivalents   0.0993
_diffrn_reflns_av_unetI/netI      0.0857
_diffrn_reflns_Laue_measured_fraction_full 1.000
_diffrn_reflns_Laue_measured_fraction_max 1.000
_diffrn_reflns_limit_h_max        15
_diffrn_reflns_limit_h_min        -19
_diffrn_reflns_limit_k_max        20
_diffrn_reflns_limit_k_min        -20
_diffrn_reflns_limit_l_max        19
_diffrn_reflns_limit_l_min        -20
_diffrn_reflns_number             30420
_diffrn_reflns_point_group_measured_fraction_full 1.000
_diffrn_reflns_point_group_measured_fraction_max 1.000
_diffrn_reflns_theta_full         67.676
_diffrn_reflns_theta_max          67.676
_diffrn_reflns_theta_min          3.364
_diffrn_ambient_environment       air
_diffrn_ambient_temperature       294.7(5)
_diffrn_detector                  'CCD plate'
_diffrn_detector_area_resol_mean  5.2763
_diffrn_detector_type             AtlasS2
_diffrn_measured_fraction_theta_full 1.000
_diffrn_measured_fraction_theta_max 1.000
_diffrn_measurement_details
;
;
_diffrn_measurement_device        'four-circle diffractometer'
_diffrn_measurement_device_type   'SuperNova, Single source at offset, AtlasS2'
_diffrn_measurement_method        '\w scans'
_diffrn_orient_matrix_type
'CrysAlisPro convention (1999,Acta A55,543-557)'
_diffrn_radiation_monochromator   mirror
_diffrn_radiation_probe           x-ray
_diffrn_radiation_type            CuK\a
_diffrn_radiation_wavelength      1.54184
_diffrn_source                    'micro-focus sealed X-ray tube'
_diffrn_source_type               'SuperNova (Cu) X-ray Source'
_reflns_Friedel_coverage          0.000
_reflns_Friedel_fraction_full     .
_reflns_Friedel_fraction_max      .
_reflns_number_gt                 3330
_reflns_number_total              8600
_reflns_odcompleteness_completeness 99.97
_reflns_odcompleteness_iscentric  1
_reflns_odcompleteness_theta      69.01
_reflns_special_details
;

;
_reflns_threshold_expression      'I > 2\s(I)'
_computing_cell_refinement        'CrysAlisPro 1.171.38.46 (Rigaku OD, 2015)'
_computing_data_collection        'CrysAlisPro 1.171.38.46 (Rigaku OD, 2015)'
_computing_data_reduction         'CrysAlisPro 1.171.38.46 (Rigaku OD, 2015)'
_computing_molecular_graphics     'Olex2 (Dolomanov et al., 2009)'
_computing_publication_material   'Olex2 (Dolomanov et al., 2009)'
_computing_structure_refinement   'ShelXL (Sheldrick, 2008)'
_computing_structure_solution     'ShelXT (Sheldrick, 2008)'
_refine_diff_density_max          1.154
_refine_diff_density_min          -2.583
_refine_diff_density_rms          0.226
_refine_ls_extinction_coef        .
_refine_ls_extinction_method      none
_refine_ls_goodness_of_fit_ref    1.173
_refine_ls_hydrogen_treatment     mixed
_refine_ls_matrix_type            full
_refine_ls_number_parameters      597
_refine_ls_number_reflns          8600
_refine_ls_number_restraints      18
_refine_ls_R_factor_all           0.1997
_refine_ls_R_factor_gt            0.1283
_refine_ls_restrained_S_all       1.173
_refine_ls_shift/su_max           0.019
_refine_ls_shift/su_mean          0.004
_refine_ls_structure_factor_coef  Fsqd
_refine_ls_weighting_details
'w=1/[\s^2^(Fo^2^)+(0.1910P)^2^] where P=(Fo^2^+2Fc^2^)/3'
_refine_ls_weighting_scheme       calc
_refine_ls_wR_factor_gt           0.2282
_refine_ls_wR_factor_ref          0.2835
_refine_special_details           ?
_olex2_refinement_description
;
1. Fixed Uiso
 At 1.2 times of:
  All C(H) groups, All C(H,H) groups
 At 1.5 times of:
  All C(H,H,H) groups, All O(H) groups, All O(H,H) groups, All O(H,H,H,H) groups
2. Restrained distances
 O18-N7 = O16-N7 = O17-N7
 1.21 with sigma of 0.01
 O8-H8
 0.85 with sigma of 0.01
 O3-H3
 0.85 with sigma of 0.01
 O4-H4
 0.85 with sigma of 0.01
 O7-H7
 0.85 with sigma of 0.01
 O16-O18
 2.1 with sigma of 0.02
 O16-O17
 2.1 with sigma of 0.02
 O17-O18
 2.1 with sigma of 0.02
 C34-H8
 1.863529 with sigma of 0.02
 Tb1-H8
 3.251444 with sigma of 0.02
 C2-H3
 1.864227 with sigma of 0.02
 Tb1-H3
 3.140168 with sigma of 0.02
 Tb1-H4
 3 with sigma of 0.02
 C15-H4
 1.85 with sigma of 0.02
 Tb1-H7
 3 with sigma of 0.02
 C21-H7
 1.85 with sigma of 0.02
3.a Free rotating group:
 O19(H4,H7,H19A,H19B), O20(H20A,H20B), O21(H21A,H21B)
3.b Rotating group:
 O9(H9A,H9B)
3.c Secondary CH2 refined with riding coordinates:
 C8(H8A,H8B), C12(H12A,H12B), C27(H27A,H27B), C31(H31A,H31B)
3.d Aromatic/amide H refined with riding coordinates:
 C3(H3A), C4(H4A), C5(H5), C7(H7A), C13(H13), C16(H16), C17(H17), C18(H18),
 C22(H22), C23(H23), C24(H24), C26(H26), C32(H32), C35(H35), C36(H36), C37(H37)
3.e Idealised Me refined as rotating group:
 C10(H10A,H10B,H10C), C11(H11A,H11B,H11C), C29(H29A,H29B,H29C), C30(H30A,H30B,
 H30C)
;
_atom_sites_solution_hydrogens    mixed
_atom_sites_solution_primary      direct
_atom_sites_solution_secondary    ?
loop_
  _atom_site_label
  _atom_site_type_symbol
  _atom_site_fract_x
  _atom_site_fract_y
  _atom_site_fract_z
  _atom_site_U_iso_or_equiv
  _atom_site_adp_type
  _atom_site_occupancy
  _atom_site_site_symmetry_order
  _atom_site_calc_flag
  _atom_site_refinement_flags_posn
  _atom_site_refinement_flags_adp
  _atom_site_refinement_flags_occupancy
  _atom_site_disorder_assembly
  _atom_site_disorder_group
 Tb1 Tb 0.28983(7) 0.68983(9) 0.63249(9) 0.0964(6) Uani 1 1 d D . . . .
 Pd1 Pd 0.07004(9) 0.72966(11) 0.56824(11) 0.0935(6) Uani 1 1 d . . . . .
 Pd2 Pd 0.50597(9) 0.66584(12) 0.72715(11) 0.0999(6) Uani 1 1 d . . . . .
 O1 O 0.1836(8) 0.7697(10) 0.5595(11) 0.105(5) Uani 1 1 d . . . . .
 O2 O 0.1552(8) 0.6556(9) 0.6351(10) 0.105(5) Uani 1 1 d . . . . .
 O3 O 0.3381(9) 0.8137(9) 0.5881(11) 0.119(6) Uani 1 1 d D . . . .
 H3 H 0.385(4) 0.838(8) 0.599(16) 0.179 Uiso 1 1 d DR . . . .
 O4 O 0.2785(8) 0.6089(10) 0.7409(10) 0.118(6) Uani 1 1 d D . . . .
 O5 O 0.4077(7) 0.7299(8) 0.7282(10) 0.100(5) Uani 1 1 d . . . . .
 O6 O 0.4105(8) 0.6120(10) 0.6541(10) 0.105(5) Uani 1 1 d . . . . .
 O7 O 0.2608(8) 0.7846(10) 0.7263(9) 0.119(6) Uani 1 1 d D . . . .
 O8 O 0.2677(9) 0.5534(10) 0.5758(10) 0.117(6) Uani 1 1 d D . . . .
 H8 H 0.227(2) 0.526(5) 0.549(10) 0.176 Uiso 1 1 d DR . . . .
 O9 O 0.3191(11) 0.6847(11) 0.5003(12) 0.127(6) Uani 1 1 d . . . . .
 H9A H 0.3101 0.7222 0.4722 0.190 Uiso 1 1 d GR . . . .
 H9B H 0.3009 0.6478 0.4690 0.190 Uiso 1 1 d GR . . . .
 O19 O 0.1121(10) 0.8141(13) 0.7428(14) 0.162(9) Uani 1 1 d . . . . .
 H4 H 0.3175 0.5892 0.7771 0.244 Uiso 1 1 d DG . . . .
 H7 H 0.2160 0.7863 0.7433 0.244 Uiso 1 1 d DG . . . .
 H19A H 0.1137 0.8603 0.7597 0.244 Uiso 1 1 d G . . . .
 H19B H 0.0808 0.8117 0.6961 0.244 Uiso 1 1 d G . . . .
 N1 N 0.0059(14) 0.8111(13) 0.5020(15) 0.115(7) Uani 1 1 d . . . . .
 N2 N -0.0317(9) 0.6758(11) 0.5933(11) 0.090(5) Uani 1 1 d . . . . .
 N3 N 0.5886(12) 0.7356(13) 0.7997(14) 0.109(7) Uani 1 1 d . . . . .
 N4 N 0.5891(13) 0.5900(14) 0.7117(15) 0.119(7) Uani 1 1 d . . . . .
 C1 C 0.1958(16) 0.8397(14) 0.5292(17) 0.112(9) Uani 1 1 d . . . . .
 C2 C 0.2778(14) 0.8613(14) 0.5414(14) 0.101(8) Uani 1 1 d D . . . .
 C3 C 0.2999(14) 0.9273(15) 0.5071(16) 0.108(8) Uani 1 1 d . . . . .
 H3A H 0.3559 0.9391 0.5099 0.129 Uiso 1 1 calc R . . . .
 C4 C 0.2342(18) 0.9773(17) 0.4673(18) 0.123(9) Uani 1 1 d . . . . .
 H4A H 0.2467 1.0245 0.4470 0.148 Uiso 1 1 calc R . . . .
 C5 C 0.1521(15) 0.955(2) 0.4595(16) 0.123(10) Uani 1 1 d . . . . .
 H5 H 0.1097 0.9859 0.4305 0.147 Uiso 1 1 calc R . . . .
 C6 C 0.1288(18) 0.8852(16) 0.4939(18) 0.115(9) Uani 1 1 d . . . . .
 C7 C 0.0398(15) 0.8722(18) 0.4788(15) 0.115(9) Uani 1 1 d . . . . .
 H7A H 0.0043 0.9097 0.4507 0.138 Uiso 1 1 calc R . . . .
 C8 C -0.0869(13) 0.8120(16) 0.4711(17) 0.103(10) Uani 1 1 d . . . . .
 H8A H -0.1003 0.7848 0.4205 0.148 Uiso 1 1 calc R . . . .
 H8B H -0.1050 0.8650 0.4610 0.148 Uiso 1 1 calc R . . . .
 C9 C -0.1369(11) 0.7755(14) 0.5269(16) 0.098(7) Uani 1 1 d . . . . .
 C10 C -0.1165(16) 0.8236(16) 0.6076(17) 0.117(9) Uani 1 1 d . . . . .
 H10A H -0.0567 0.8273 0.6270 0.175 Uiso 1 1 calc GR . . . .
 H10B H -0.1404 0.7980 0.6467 0.175 Uiso 1 1 calc GR . . . .
 H10C H -0.1400 0.8743 0.5979 0.175 Uiso 1 1 calc GR . . . .
 C11 C -0.2293(16) 0.7864(18) 0.4852(19) 0.141(12) Uani 1 1 d . . . . .
 H11A H -0.2413 0.8405 0.4778 0.211 Uiso 1 1 calc GR . . . .
 H11B H -0.2641 0.7645 0.5175 0.211 Uiso 1 1 calc GR . . . .
 H11C H -0.2405 0.7611 0.4343 0.211 Uiso 1 1 calc GR . . . .
 C12 C -0.1179(14) 0.6931(14) 0.5425(15) 0.102(7) Uani 1 1 d . . . . .
 H12A H -0.1239 0.6669 0.4918 0.123 Uiso 1 1 calc R . . . .
 H12B H -0.1594 0.6716 0.5686 0.123 Uiso 1 1 calc R . . . .
 C13 C -0.0244(14) 0.6254(13) 0.6475(14) 0.096(7) Uani 1 1 d . . . . .
 H13 H -0.0750 0.6051 0.6541 0.115 Uiso 1 1 calc R . . . .
 C14 C 0.1328(18) 0.6132(14) 0.6984(15) 0.111(9) Uani 1 1 d . . . . .
 C15 C 0.2024(14) 0.5886(15) 0.7461(14) 0.100(7) Uani 1 1 d D . . . .
 C16 C 0.1897(16) 0.542(2) 0.806(2) 0.125(14) Uani 1 1 d . . . . .
 H16 H 0.2366 0.5228 0.8416 0.174 Uiso 1 1 calc R . . . .
 C17 C 0.1081(15) 0.5234(19) 0.8142(15) 0.124(10) Uani 1 1 d . . . . .
 H17 H 0.1017 0.4944 0.8579 0.149 Uiso 1 1 calc R . . . .
 C18 C 0.0347(19) 0.546(2) 0.759(2) 0.153(13) Uani 1 1 d . . . . .
 H18 H -0.0191 0.5294 0.7603 0.184 Uiso 1 1 calc R . . . .
 C19 C 0.0468(15) 0.5951(15) 0.6990(17) 0.102(7) Uani 1 1 d . . . . .
 C20 C 0.4012(14) 0.7927(14) 0.7777(14) 0.102(8) Uani 1 1 d . . . . .
 C21 C 0.3244(11) 0.8204(14) 0.7794(14) 0.091(6) Uani 1 1 d D . . . .
 C22 C 0.3154(17) 0.8845(15) 0.8222(16) 0.113(8) Uani 1 1 d . . . . .
 H22 H 0.2628 0.9065 0.8188 0.136 Uiso 1 1 calc R . . . .
 C23 C 0.3893(16) 0.9174(16) 0.8726(16) 0.112(8) Uani 1 1 d . . . . .
 H23 H 0.3834 0.9580 0.9062 0.134 Uiso 1 1 calc R . . . .
 C24 C 0.4691(18) 0.8907(16) 0.8729(18) 0.126(10) Uani 1 1 d . . . . .
 H24 H 0.5169 0.9164 0.9005 0.151 Uiso 1 1 calc R . . . .
 C25 C 0.4745(11) 0.8236(13) 0.8299(16) 0.095(7) Uani 1 1 d . . . . .
 C26 C 0.5565(16) 0.798(2) 0.8293(14) 0.117(10) Uani 1 1 d . . . . .
 H26 H 0.5994 0.8304 0.8557 0.141 Uiso 1 1 calc R . . . .
 C27 C 0.6809(12) 0.719(2) 0.8205(14) 0.112(11) Uani 1 1 d . . . . .
 H27A H 0.7109 0.7673 0.8307 0.159 Uiso 1 1 calc R . . . .
 H27B H 0.6935 0.6894 0.8698 0.159 Uiso 1 1 calc R . . . .
 C28 C 0.7143(15) 0.6759(19) 0.7602(14) 0.112(8) Uani 1 1 d . . . . .
 C29 C 0.691(2) 0.720(3) 0.6786(17) 0.19(2) Uani 1 1 d . . . . .
 H29A H 0.6309 0.7222 0.6603 0.291 Uiso 1 1 calc GR . . . .
 H29B H 0.7145 0.6936 0.6399 0.291 Uiso 1 1 calc GR . . . .
 H29C H 0.7130 0.7716 0.6857 0.291 Uiso 1 1 calc GR . . . .
 C30 C 0.809(2) 0.677(3) 0.789(3) 0.21(2) Uani 1 1 d . . . . .
 H30A H 0.8252 0.7219 0.8220 0.322 Uiso 1 1 calc GR . . . .
 H30B H 0.8342 0.6791 0.7441 0.322 Uiso 1 1 calc GR . . . .
 H30C H 0.8270 0.6315 0.8198 0.322 Uiso 1 1 calc GR . . . .
 C31 C 0.6830(18) 0.595(2) 0.752(2) 0.129(14) Uani 1 1 d . . . . .
 H31A H 0.6925 0.5718 0.8044 0.191 Uiso 1 1 calc R . . . .
 H31B H 0.7147 0.5661 0.7207 0.191 Uiso 1 1 calc R . . . .
 C32 C 0.5754(12) 0.5321(18) 0.6677(17) 0.128(10) Uani 1 1 d . . . . .
 H32 H 0.6223 0.5042 0.6622 0.151 Uiso 1 1 calc R . . . .
 C33 C 0.4156(15) 0.5453(15) 0.6178(16) 0.103(7) Uani 1 1 d . . . . .
 C34 C 0.3434(14) 0.5183(15) 0.5753(18) 0.118(10) Uani 1 1 d D . . . .
 C35 C 0.3422(16) 0.4457(19) 0.5407(15) 0.120(10) Uani 1 1 d . . . . .
 H35 H 0.2905 0.4255 0.5147 0.144 Uiso 1 1 calc R . . . .
 C36 C 0.4141(17) 0.4011(18) 0.5425(18) 0.135(11) Uani 1 1 d . . . . .
 H36 H 0.4117 0.3535 0.5172 0.162 Uiso 1 1 calc R . . . .
 C37 C 0.4864(16) 0.4316(18) 0.5829(19) 0.128(10) Uani 1 1 d . . . . .
 H37 H 0.5352 0.4036 0.5842 0.154 Uiso 1 1 calc R . . . .
 C38 C 0.4950(15) 0.5035(17) 0.6242(16) 0.107(8) Uani 1 1 d . . . . .
 O16 O 0.4011(19) 0.5606(11) 0.8425(19) 0.235(14) Uiso 1 1 d D . . . .
 O17 O 0.3694(18) 0.4610(17) 0.7728(18) 0.284(18) Uiso 1 1 d D . . . .
 O18 O 0.4840(17) 0.467(2) 0.854(3) 0.27(3) Uiso 1 1 d D . . . .
 N7 N 0.4169(7) 0.4963(7) 0.8256(8) 0.27(3) Uiso 1 1 d D . . . .
 O10 O 0.2629(14) 0.5757(13) 0.3847(13) 0.149(8) Uani 1 1 d . . . . .
 O11 O 0.1648(12) 0.5261(15) 0.4421(17) 0.154(9) Uani 1 1 d . . . . .
 O12 O 0.174(2) 0.496(2) 0.3251(19) 0.164(17) Uani 1 1 d . . . . .
 N5 N 0.2000(13) 0.5357(15) 0.3849(19) 0.151(8) Uani 1 1 d . . . . .
 O13 O 0.4570(16) 0.7664(15) 0.4766(16) 0.168(9) Uiso 1 1 d . . . . .
 O14 O 0.4896(16) 0.8418(15) 0.5853(16) 0.154(8) Uiso 1 1 d . . . . .
 O15 O 0.572(3) 0.826(2) 0.507(2) 0.254(16) Uiso 1 1 d . . . . .
 N6 N 0.500(2) 0.806(2) 0.528(2) 0.178(12) Uiso 1 1 d . . . . .
 O20 O 0.037(4) 0.730(3) 0.838(2) 0.28(2) Uani 1 1 d . . . . .
 H20A H 0.0825 0.7389 0.8239 0.420 Uiso 1 1 d G . . . .
 H20B H 0.0376 0.7535 0.8813 0.420 Uiso 1 1 d G . . . .
 O21 O 0.657(19) 0.920(19) 0.67(2) 0.85(14) Uiso 1 1 d . . . . .
 H21A H 0.6660 0.9469 0.7118 1.641 Uiso 1 1 d G . . . .
 H21B H 0.6121 0.9339 0.6379 1.641 Uiso 1 1 d G . . . .

loop_
  _atom_site_aniso_label
  _atom_site_aniso_U_11
  _atom_site_aniso_U_22
  _atom_site_aniso_U_33
  _atom_site_aniso_U_23
  _atom_site_aniso_U_13
  _atom_site_aniso_U_12
 Tb1 0.0614(7) 0.1125(12) 0.1035(11) 0.0014(8) -0.0054(6) 0.0040(6)
 Pd1 0.0594(8) 0.1089(13) 0.1008(12) 0.0011(9) -0.0051(7) 0.0036(7)
 Pd2 0.0590(8) 0.1281(15) 0.1004(13) 0.0035(10) -0.0069(7) 0.0032(8)
 O1 0.050(7) 0.127(13) 0.136(13) -0.025(11) 0.014(7) 0.008(7)
 O2 0.048(7) 0.121(12) 0.134(13) -0.010(10) 0.008(7) 0.007(7)
 O3 0.080(10) 0.124(14) 0.129(14) -0.029(11) -0.030(9) 0.003(9)
 O4 0.050(7) 0.133(14) 0.155(15) -0.012(11) -0.010(8) -0.003(8)
 O5 0.094(6) 0.092(10) 0.108(14) 0.019(10) 0.008(7) 0.004(6)
 O6 0.061(7) 0.111(12) 0.121(12) 0.003(10) -0.022(7) -0.018(7)
 O7 0.095(11) 0.127(13) 0.109(12) 0.028(10) -0.029(9) -0.007(9)
 O8 0.066(8) 0.124(13) 0.144(15) 0.030(11) -0.012(8) -0.012(8)
 O9 0.105(12) 0.118(14) 0.145(15) 0.025(11) 0.002(11) 0.011(11)
 O19 0.114(15) 0.22(3) 0.152(19) -0.029(17) 0.036(13) 0.040(15)
 N1 0.097(14) 0.099(15) 0.131(18) 0.015(13) -0.008(12) -0.012(11)
 N2 0.042(7) 0.129(15) 0.091(12) -0.003(11) 0.001(7) 0.007(8)
 N3 0.074(11) 0.112(16) 0.132(18) -0.015(14) 0.003(11) -0.029(11)
 N4 0.087(13) 0.126(18) 0.131(18) -0.015(15) 0.001(12) 0.026(12)
 C1 0.108(18) 0.074(15) 0.13(2) 0.003(14) -0.013(15) 0.024(13)
 C2 0.097(16) 0.095(17) 0.093(16) -0.022(13) -0.018(12) -0.019(12)
 C3 0.067(12) 0.111(19) 0.14(2) 0.025(16) 0.005(12) -0.002(12)
 C4 0.12(2) 0.12(2) 0.14(2) 0.002(18) 0.037(18) -0.010(16)
 C5 0.067(13) 0.20(3) 0.100(18) 0.03(2) 0.026(12) 0.018(16)
 C6 0.09(2) 0.103(19) 0.13(2) 0.033(17) 0.027(17) 0.010(15)
 C7 0.089(15) 0.11(3) 0.132(19) 0.017(18) 0.009(13) 0.015(15)
 C8 0.063(13) 0.11(2) 0.12(2) 0.017(18) -0.020(14) 0.007(13)
 C9 0.051(10) 0.100(17) 0.14(2) 0.039(15) 0.008(11) 0.005(9)
 C10 0.086(15) 0.13(2) 0.13(2) 0.000(17) 0.010(14) 0.001(14)
 C11 0.085(17) 0.15(2) 0.16(3) -0.03(2) -0.023(17) 0.002(16)
 C12 0.081(14) 0.108(18) 0.108(18) 0.006(14) -0.001(12) -0.005(12)
 C13 0.090(14) 0.099(16) 0.105(17) 0.040(14) 0.038(12) 0.007(11)
 C14 0.14(2) 0.078(15) 0.093(17) 0.021(13) -0.012(16) -0.008(14)
 C15 0.115(18) 0.115(19) 0.067(13) 0.030(13) 0.013(13) 0.014(14)
 C16 0.095(15) 0.15(4) 0.08(3) 0.07(3) 0.021(15) 0.009(18)
 C17 0.087(16) 0.19(3) 0.099(18) 0.066(19) 0.023(13) 0.009(16)
 C18 0.095(19) 0.15(3) 0.21(4) 0.03(3) 0.01(2) -0.009(18)
 C19 0.083(14) 0.086(16) 0.13(2) -0.021(15) 0.017(14) -0.005(11)
 C20 0.093(15) 0.091(15) 0.099(16) -0.008(13) -0.025(12) 0.005(12)
 C21 0.059(11) 0.110(17) 0.110(18) -0.008(14) 0.032(11) 0.004(10)
 C22 0.104(17) 0.109(19) 0.11(2) -0.002(16) 0.000(14) 0.004(14)
 C23 0.103(17) 0.11(2) 0.12(2) -0.009(16) 0.027(15) -0.030(15)
 C24 0.11(2) 0.11(2) 0.15(3) -0.031(18) 0.009(18) -0.032(16)
 C25 0.044(9) 0.098(16) 0.14(2) -0.004(14) 0.003(10) 0.007(9)
 C26 0.076(17) 0.13(3) 0.130(15) 0.016(17) -0.005(12) -0.008(18)
 C27 0.084(11) 0.14(3) 0.089(16) -0.038(19) -0.015(10) -0.034(15)
 C28 0.081(14) 0.16(3) 0.079(15) -0.017(16) 0.014(11) 0.023(15)
 C29 0.12(2) 0.36(6) 0.10(2) 0.05(3) 0.003(18) -0.07(3)
 C30 0.10(2) 0.33(6) 0.20(4) -0.04(4) -0.01(2) 0.01(3)
 C31 0.085(19) 0.15(3) 0.15(3) -0.04(3) -0.01(2) 0.03(2)
 C32 0.085(10) 0.12(3) 0.14(2) -0.02(2) 0.013(12) 0.041(14)
 C33 0.096(16) 0.095(17) 0.110(18) -0.008(15) 0.007(13) 0.006(13)
 C34 0.078(14) 0.091(17) 0.16(3) -0.041(17) -0.013(15) 0.013(12)
 C35 0.077(15) 0.15(3) 0.140(18) -0.043(18) -0.013(13) -0.014(16)
 C36 0.102(19) 0.15(3) 0.14(2) -0.03(2) -0.003(17) 0.046(18)
 C37 0.082(16) 0.14(3) 0.15(2) 0.03(2) -0.003(15) 0.030(15)
 C38 0.084(15) 0.12(2) 0.111(19) -0.007(16) 0.010(13) 0.019(13)
 O10 0.124(16) 0.159(19) 0.150(17) -0.027(14) 0.002(13) -0.027(14)
 O11 0.076(12) 0.20(2) 0.18(2) 0.007(18) 0.012(13) -0.005(13)
 O12 0.13(3) 0.19(5) 0.19(3) -0.09(3) 0.03(2) -0.07(3)
 N5 0.098(13) 0.159(19) 0.15(2) -0.009(17) -0.014(14) -0.013(12)
 O20 0.35(5) 0.33(5) 0.17(3) -0.05(3) 0.08(3) -0.16(5)

_geom_special_details
;
 All esds (except the esd in the dihedral angle between two l.s. planes)
 are estimated using the full covariance matrix.  The cell esds are taken
 into account individually in the estimation of esds in distances, angles
 and torsion angles; correlations between esds in cell parameters are only
 used when they are defined by crystal symmetry.  An approximate (isotropic)
 treatment of cell esds is used for estimating esds involving l.s. planes.
;
loop_
  _geom_bond_atom_site_label_1
  _geom_bond_atom_site_label_2
  _geom_bond_distance
  _geom_bond_site_symmetry_2
  _geom_bond_publ_flag
 Tb1 Pd1 3.5776(18) . ?
 Tb1 Pd2 3.5615(18) . ?
 Tb1 O1 2.348(16) . ?
 Tb1 O2 2.290(15) . ?
 Tb1 O3 2.470(18) . ?
 Tb1 O4 2.376(18) . ?
 Tb1 O5 2.337(13) . ?
 Tb1 O6 2.349(16) . ?
 Tb1 O7 2.425(17) . ?
 Tb1 O8 2.552(18) . ?
 Tb1 O9 2.43(2) . ?
 Pd1 O1 2.019(15) . ?
 Pd1 O2 2.044(13) . ?
 Pd1 N1 1.96(2) . ?
 Pd1 N2 2.039(18) . ?
 Pd2 O5 1.956(14) . ?
 Pd2 O6 1.998(13) . ?
 Pd2 N3 2.018(19) . ?
 Pd2 N4 1.95(2) . ?
 O1 C1 1.35(3) . ?
 O2 C14 1.43(3) . ?
 O3 H3 0.859(19) . ?
 O3 C2 1.39(3) . ?
 O4 H4 0.8538 . ?
 O4 C15 1.32(3) . ?
 O5 C20 1.40(3) . ?
 O6 C33 1.33(3) . ?
 O7 H7 0.8504 . ?
 O7 C21 1.37(2) . ?
 O8 H8 0.856(10) . ?
 O8 C34 1.38(3) . ?
 O9 H9A 0.8031 . ?
 O9 H9B 0.8454 . ?
 O19 H19A 0.8503 . ?
 O19 H19B 0.8494 . ?
 N1 C7 1.30(4) . ?
 N1 C8 1.49(3) . ?
 N2 C12 1.51(2) . ?
 N2 C13 1.26(3) . ?
 N3 C26 1.35(3) . ?
 N3 C27 1.50(3) . ?
 N4 C31 1.54(3) . ?
 N4 C32 1.25(3) . ?
 C1 C2 1.36(3) . ?
 C1 C6 1.37(3) . ?
 C2 C3 1.37(3) . ?
 C3 H3A 0.9300 . ?
 C3 C4 1.43(3) . ?
 C4 H4A 0.9300 . ?
 C4 C5 1.38(3) . ?
 C5 H5 0.9300 . ?
 C5 C6 1.43(4) . ?
 C6 C7 1.44(4) . ?
 C7 H7A 0.9300 . ?
 C8 H8A 0.9700 . ?
 C8 H8B 0.9700 . ?
 C8 C9 1.53(3) . ?
 C9 C10 1.59(4) . ?
 C9 C11 1.53(3) . ?
 C9 C12 1.47(3) . ?
 C10 H10A 0.9600 . ?
 C10 H10B 0.9600 . ?
 C10 H10C 0.9600 . ?
 C11 H11A 0.9600 . ?
 C11 H11B 0.9600 . ?
 C11 H11C 0.9600 . ?
 C12 H12A 0.9700 . ?
 C12 H12B 0.9700 . ?
 C13 H13 0.9300 . ?
 C13 C19 1.40(3) . ?
 C14 C15 1.31(3) . ?
 C14 C19 1.44(4) . ?
 C15 C16 1.36(4) . ?
 C16 H16 0.9300 . ?
 C16 C17 1.41(4) . ?
 C17 H17 0.9300 . ?
 C17 C18 1.40(3) . ?
 C18 H18 0.9300 . ?
 C18 C19 1.39(4) . ?
 C20 C21 1.35(3) . ?
 C20 C25 1.43(3) . ?
 C21 C22 1.36(3) . ?
 C22 H22 0.9300 . ?
 C22 C23 1.43(3) . ?
 C23 H23 0.9300 . ?
 C23 C24 1.38(4) . ?
 C24 H24 0.9300 . ?
 C24 C25 1.39(3) . ?
 C25 C26 1.42(3) . ?
 C26 H26 0.9300 . ?
 C27 H27A 0.9700 . ?
 C27 H27B 0.9700 . ?
 C27 C28 1.48(3) . ?
 C28 C29 1.57(4) . ?
 C28 C30 1.51(4) . ?
 C28 C31 1.49(4) . ?
 C29 H29A 0.9606 . ?
 C29 H29B 0.9606 . ?
 C29 H29C 0.9606 . ?
 C30 H30A 0.9600 . ?
 C30 H30B 0.9600 . ?
 C30 H30C 0.9600 . ?
 C31 H31A 0.9700 . ?
 C31 H31B 0.9700 . ?
 C32 H32 0.9300 . ?
 C32 C38 1.44(3) . ?
 C33 C34 1.32(3) . ?
 C33 C38 1.47(3) . ?
 C34 C35 1.39(4) . ?
 C35 H35 0.9300 . ?
 C35 C36 1.40(4) . ?
 C36 H36 0.9300 . ?
 C36 C37 1.34(4) . ?
 C37 H37 0.9300 . ?
 C37 C38 1.43(4) . ?
 O16 N7 1.196(9) . ?
 O17 N7 1.217(9) . ?
 O18 N7 1.209(9) . ?
 O10 N5 1.24(3) . ?
 O11 N5 1.26(3) . ?
 O12 N5 1.23(3) . ?
 O13 N6 1.22(4) . ?
 O14 N6 1.20(4) . ?
 O15 N6 1.36(5) . ?
 O20 H20A 0.8503 . ?
 O20 H20B 0.8495 . ?
 O21 H21A 0.8498 . ?
 O21 H21B 0.8500 . ?

loop_
  _geom_angle_atom_site_label_1
  _geom_angle_atom_site_label_2
  _geom_angle_atom_site_label_3
  _geom_angle
  _geom_angle_site_symmetry_1
  _geom_angle_site_symmetry_3
  _geom_angle_publ_flag
 Pd2 Tb1 Pd1 170.26(7) . . ?
 O1 Tb1 Pd1 32.1(4) . . ?
 O1 Tb1 Pd2 148.1(4) . . ?
 O1 Tb1 O3 64.6(5) . . ?
 O1 Tb1 O4 125.9(6) . . ?
 O1 Tb1 O6 156.3(6) . . ?
 O1 Tb1 O7 73.9(5) . . ?
 O1 Tb1 O8 108.6(5) . . ?
 O1 Tb1 O9 78.5(6) . . ?
 O2 Tb1 Pd1 32.2(4) . . ?
 O2 Tb1 Pd2 144.9(4) . . ?
 O2 Tb1 O1 64.3(6) . . ?
 O2 Tb1 O3 127.5(5) . . ?
 O2 Tb1 O4 65.4(5) . . ?
 O2 Tb1 O5 134.8(6) . . ?
 O2 Tb1 O6 128.6(5) . . ?
 O2 Tb1 O7 80.0(5) . . ?
 O2 Tb1 O8 73.4(5) . . ?
 O2 Tb1 O9 113.9(6) . . ?
 O3 Tb1 Pd1 96.1(3) . . ?
 O3 Tb1 Pd2 83.6(3) . . ?
 O3 Tb1 O8 135.7(6) . . ?
 O4 Tb1 Pd1 95.9(3) . . ?
 O4 Tb1 Pd2 79.6(3) . . ?
 O4 Tb1 O3 147.7(6) . . ?
 O4 Tb1 O7 79.3(6) . . ?
 O4 Tb1 O8 73.9(6) . . ?
 O4 Tb1 O9 141.3(6) . . ?
 O5 Tb1 Pd1 140.3(4) . . ?
 O5 Tb1 Pd2 30.7(4) . . ?
 O5 Tb1 O1 126.3(5) . . ?
 O5 Tb1 O3 71.9(5) . . ?
 O5 Tb1 O4 79.7(5) . . ?
 O5 Tb1 O6 62.1(5) . . ?
 O5 Tb1 O7 65.5(5) . . ?
 O5 Tb1 O8 124.5(5) . . ?
 O5 Tb1 O9 111.3(6) . . ?
 O6 Tb1 Pd1 155.2(4) . . ?
 O6 Tb1 Pd2 31.9(4) . . ?
 O6 Tb1 O3 103.4(5) . . ?
 O6 Tb1 O4 75.5(6) . . ?
 O6 Tb1 O7 124.7(5) . . ?
 O6 Tb1 O8 64.5(5) . . ?
 O6 Tb1 O9 77.8(6) . . ?
 O7 Tb1 Pd1 74.9(3) . . ?
 O7 Tb1 Pd2 95.7(3) . . ?
 O7 Tb1 O3 75.0(6) . . ?
 O7 Tb1 O8 148.2(6) . . ?
 O8 Tb1 Pd1 90.9(3) . . ?
 O8 Tb1 Pd2 96.1(3) . . ?
 O9 Tb1 Pd1 96.7(4) . . ?
 O9 Tb1 Pd2 92.1(4) . . ?
 O9 Tb1 O3 66.2(7) . . ?
 O9 Tb1 O7 139.3(6) . . ?
 O9 Tb1 O8 69.5(6) . . ?
 O1 Pd1 Tb1 38.1(5) . . ?
 O1 Pd1 O2 74.8(7) . . ?
 O1 Pd1 N2 169.1(7) . . ?
 O2 Pd1 Tb1 36.7(5) . . ?
 N1 Pd1 Tb1 133.2(7) . . ?
 N1 Pd1 O1 95.0(9) . . ?
 N1 Pd1 O2 169.8(8) . . ?
 N1 Pd1 N2 95.7(8) . . ?
 N2 Pd1 Tb1 131.1(5) . . ?
 N2 Pd1 O2 94.5(7) . . ?
 O5 Pd2 Tb1 37.5(5) . . ?
 O5 Pd2 O6 75.3(7) . . ?
 O5 Pd2 N3 95.1(8) . . ?
 O6 Pd2 Tb1 38.4(5) . . ?
 O6 Pd2 N3 170.2(9) . . ?
 N3 Pd2 Tb1 131.8(7) . . ?
 N4 Pd2 Tb1 131.7(7) . . ?
 N4 Pd2 O5 169.2(8) . . ?
 N4 Pd2 O6 93.9(9) . . ?
 N4 Pd2 N3 95.7(10) . . ?
 Pd1 O1 Tb1 109.8(9) . . ?
 C1 O1 Tb1 125.3(13) . . ?
 C1 O1 Pd1 123.8(14) . . ?
 Pd1 O2 Tb1 111.1(8) . . ?
 C14 O2 Tb1 124.3(13) . . ?
 C14 O2 Pd1 119.4(14) . . ?
 Tb1 O3 H3 134(3) . . ?
 C2 O3 Tb1 117.3(13) . . ?
 C2 O3 H3 109(3) . . ?
 Tb1 O4 H4 129.0 . . ?
 C15 O4 Tb1 117.1(12) . . ?
 C15 O4 H4 113.9 . . ?
 Pd2 O5 Tb1 111.8(8) . . ?
 C20 O5 Tb1 119.6(11) . . ?
 C20 O5 Pd2 128.6(12) . . ?
 Pd2 O6 Tb1 109.8(8) . . ?
 C33 O6 Tb1 124.6(12) . . ?
 C33 O6 Pd2 125.4(14) . . ?
 Tb1 O7 H7 124.6 . . ?
 C21 O7 Tb1 121.3(12) . . ?
 C21 O7 H7 109.7 . . ?
 Tb1 O8 H8 138(3) . . ?
 C34 O8 Tb1 111.2(13) . . ?
 C34 O8 H8 110(3) . . ?
 Tb1 O9 H9A 118.9 . . ?
 Tb1 O9 H9B 120.5 . . ?
 H9A O9 H9B 104.0 . . ?
 H19A O19 H19B 109.5 . . ?
 C7 N1 Pd1 123.8(17) . . ?
 C7 N1 C8 111(2) . . ?
 C8 N1 Pd1 125.5(18) . . ?
 C12 N2 Pd1 119.1(15) . . ?
 C13 N2 Pd1 121.9(14) . . ?
 C13 N2 C12 118.9(19) . . ?
 C26 N3 Pd2 116.7(18) . . ?
 C26 N3 C27 121(2) . . ?
 C27 N3 Pd2 121.8(19) . . ?
 C31 N4 Pd2 123.7(19) . . ?
 C32 N4 Pd2 126.2(16) . . ?
 C32 N4 C31 110(2) . . ?
 O1 C1 C2 115(2) . . ?
 O1 C1 C6 121(3) . . ?
 C2 C1 C6 125(3) . . ?
 C1 C2 O3 118(2) . . ?
 C1 C2 C3 121(2) . . ?
 C3 C2 O3 121.3(19) . . ?
 C2 C3 H3A 121.0 . . ?
 C2 C3 C4 118(2) . . ?
 C4 C3 H3A 121.0 . . ?
 C3 C4 H4A 120.5 . . ?
 C5 C4 C3 119(3) . . ?
 C5 C4 H4A 120.6 . . ?
 C4 C5 H5 118.4 . . ?
 C4 C5 C6 123(3) . . ?
 C6 C5 H5 118.5 . . ?
 C1 C6 C5 114(3) . . ?
 C1 C6 C7 131(3) . . ?
 C5 C6 C7 114(3) . . ?
 N1 C7 C6 124(2) . . ?
 N1 C7 H7A 118.1 . . ?
 C6 C7 H7A 118.0 . . ?
 N1 C8 H8A 108.5 . . ?
 N1 C8 H8B 108.7 . . ?
 N1 C8 C9 115(2) . . ?
 H8A C8 H8B 107.6 . . ?
 C9 C8 H8A 108.5 . . ?
 C9 C8 H8B 108.6 . . ?
 C8 C9 C10 107(2) . . ?
 C11 C9 C8 105(2) . . ?
 C11 C9 C10 109(2) . . ?
 C12 C9 C8 113(2) . . ?
 C12 C9 C10 111(2) . . ?
 C12 C9 C11 110(2) . . ?
 C9 C10 H10A 109.3 . . ?
 C9 C10 H10B 109.6 . . ?
 C9 C10 H10C 109.5 . . ?
 H10A C10 H10B 109.5 . . ?
 H10A C10 H10C 109.5 . . ?
 H10B C10 H10C 109.5 . . ?
 C9 C11 H11A 109.2 . . ?
 C9 C11 H11B 109.8 . . ?
 C9 C11 H11C 109.4 . . ?
 H11A C11 H11B 109.5 . . ?
 H11A C11 H11C 109.5 . . ?
 H11B C11 H11C 109.5 . . ?
 N2 C12 H12A 108.5 . . ?
 N2 C12 H12B 108.4 . . ?
 C9 C12 N2 115.3(19) . . ?
 C9 C12 H12A 108.5 . . ?
 C9 C12 H12B 108.4 . . ?
 H12A C12 H12B 107.5 . . ?
 N2 C13 H13 114.6 . . ?
 N2 C13 C19 131(2) . . ?
 C19 C13 H13 114.6 . . ?
 O2 C14 C19 123(2) . . ?
 C15 C14 O2 108(3) . . ?
 C15 C14 C19 129(3) . . ?
 O4 C15 C16 121.4(19) . . ?
 C14 C15 O4 125(2) . . ?
 C14 C15 C16 114(3) . . ?
 C15 C16 H16 118.0 . . ?
 C15 C16 C17 124(3) . . ?
 C17 C16 H16 121. . . ?
 C16 C17 H17 119.0 . . ?
 C18 C17 C16 123(3) . . ?
 C18 C17 H17 117.0 . . ?
 C17 C18 H18 124.0 . . ?
 C19 C18 C17 115(3) . . ?
 C19 C18 H18 120.1 . . ?
 C13 C19 C14 126(3) . . ?
 C18 C19 C13 118(2) . . ?
 C18 C19 C14 116(2) . . ?
 O5 C20 C25 120(2) . . ?
 C21 C20 O5 119.3(18) . . ?
 C21 C20 C25 120(2) . . ?
 C20 C21 O7 113(2) . . ?
 C20 C21 C22 121(2) . . ?
 C22 C21 O7 125.1(19) . . ?
 C21 C22 H22 121.0 . . ?
 C21 C22 C23 118(2) . . ?
 C23 C22 H22 120.8 . . ?
 C22 C23 H23 119.0 . . ?
 C24 C23 C22 122(3) . . ?
 C24 C23 H23 118.8 . . ?
 C23 C24 H24 121.5 . . ?
 C23 C24 C25 117(2) . . ?
 C25 C24 H24 121.6 . . ?
 C20 C25 C26 123(2) . . ?
 C24 C25 C20 120(2) . . ?
 C24 C25 C26 116(2) . . ?
 N3 C26 C25 135(2) . . ?
 N3 C26 H26 111.0 . . ?
 C25 C26 H26 114.7 . . ?
 N3 C27 H27A 108.1 . . ?
 N3 C27 H27B 108.3 . . ?
 H27A C27 H27B 107.3 . . ?
 C28 C27 N3 116.3(19) . . ?
 C28 C27 H27A 108.1 . . ?
 C28 C27 H27B 108.4 . . ?
 C27 C28 C29 109(3) . . ?
 C27 C28 C30 106(2) . . ?
 C27 C28 C31 111(3) . . ?
 C30 C28 C29 108(3) . . ?
 C31 C28 C29 112(3) . . ?
 C31 C28 C30 110(3) . . ?
 C28 C29 H29A 109.4 . . ?
 C28 C29 H29B 109.4 . . ?
 C28 C29 H29C 109.8 . . ?
 H29A C29 H29B 109.4 . . ?
 H29A C29 H29C 109.4 . . ?
 H29B C29 H29C 109.4 . . ?
 C28 C30 H30A 109.7 . . ?
 C28 C30 H30B 109.4 . . ?
 C28 C30 H30C 109.3 . . ?
 H30A C30 H30B 109.5 . . ?
 H30A C30 H30C 109.5 . . ?
 H30B C30 H30C 109.5 . . ?
 N4 C31 H31A 109.1 . . ?
 N4 C31 H31B 108.9 . . ?
 C28 C31 N4 113(3) . . ?
 C28 C31 H31A 109.1 . . ?
 C28 C31 H31B 109.0 . . ?
 H31A C31 H31B 107.8 . . ?
 N4 C32 H32 116.2 . . ?
 N4 C32 C38 127.4(19) . . ?
 C38 C32 H32 116.3 . . ?
 O6 C33 C38 123(2) . . ?
 C34 C33 O6 115(2) . . ?
 C34 C33 C38 122(2) . . ?
 O8 C34 C35 118(2) . . ?
 C33 C34 O8 122(2) . . ?
 C33 C34 C35 119(2) . . ?
 C34 C35 H35 118.0 . . ?
 C34 C35 C36 124(2) . . ?
 C36 C35 H35 118.0 . . ?
 C35 C36 H36 122.2 . . ?
 C37 C36 C35 116(3) . . ?
 C37 C36 H36 122.2 . . ?
 C36 C37 H37 117.3 . . ?
 C36 C37 C38 125(3) . . ?
 C38 C37 H37 117.3 . . ?
 C32 C38 C33 124(2) . . ?
 C37 C38 C32 122(2) . . ?
 C37 C38 C33 114(2) . . ?
 O16 N7 O17 120.9(15) . . ?
 O16 N7 O18 121.4(16) . . ?
 O18 N7 O17 117.4(15) . . ?
 O10 N5 O11 127(3) . . ?
 O12 N5 O10 116(3) . . ?
 O12 N5 O11 116(3) . . ?
 O13 N6 O15 109(4) . . ?
 O14 N6 O13 137(4) . . ?
 O14 N6 O15 113(4) . . ?
 H20A O20 H20B 109.6 . . ?
 H21A O21 H21B 111.0 . . ?

loop_
  _geom_torsion_atom_site_label_1
  _geom_torsion_atom_site_label_2
  _geom_torsion_atom_site_label_3
  _geom_torsion_atom_site_label_4
  _geom_torsion
  _geom_torsion_site_symmetry_1
  _geom_torsion_site_symmetry_2
  _geom_torsion_site_symmetry_3
  _geom_torsion_site_symmetry_4
  _geom_torsion_publ_flag
 Tb1 O1 C1 C2 2(3) . . . . ?
 Tb1 O1 C1 C6 -174(2) . . . . ?
 Tb1 O2 C14 C15 -9(3) . . . . ?
 Tb1 O2 C14 C19 177.9(18) . . . . ?
 Tb1 O3 C2 C1 6(3) . . . . ?
 Tb1 O3 C2 C3 -173(2) . . . . ?
 Tb1 O4 C15 C14 -4(4) . . . . ?
 Tb1 O4 C15 C16 180(2) . . . . ?
 Tb1 O5 C20 C21 12(3) . . . . ?
 Tb1 O5 C20 C25 -172.7(19) . . . . ?
 Tb1 O6 C33 C34 -9(4) . . . . ?
 Tb1 O6 C33 C38 171.1(19) . . . . ?
 Tb1 O7 C21 C20 -5(3) . . . . ?
 Tb1 O7 C21 C22 166(2) . . . . ?
 Tb1 O8 C34 C33 16(4) . . . . ?
 Tb1 O8 C34 C35 -175(2) . . . . ?
 Pd1 O1 C1 C2 169.0(18) . . . . ?
 Pd1 O1 C1 C6 -7(4) . . . . ?
 Pd1 O2 C14 C15 -161.7(18) . . . . ?
 Pd1 O2 C14 C19 26(3) . . . . ?
 Pd1 N1 C7 C6 5(4) . . . . ?
 Pd1 N1 C8 C9 34(4) . . . . ?
 Pd1 N2 C12 C9 -47(3) . . . . ?
 Pd1 N2 C13 C19 -1(4) . . . . ?
 Pd2 O5 C20 C21 -167.6(18) . . . . ?
 Pd2 O5 C20 C25 8(4) . . . . ?
 Pd2 O6 C33 C34 177(2) . . . . ?
 Pd2 O6 C33 C38 -3(4) . . . . ?
 Pd2 N3 C26 C25 8(4) . . . . ?
 Pd2 N3 C27 C28 29(4) . . . . ?
 Pd2 N4 C31 C28 -35(4) . . . . ?
 Pd2 N4 C32 C38 -6(5) . . . . ?
 O1 C1 C2 O3 -5(4) . . . . ?
 O1 C1 C2 C3 174(2) . . . . ?
 O1 C1 C6 C5 -175(3) . . . . ?
 O1 C1 C6 C7 -2(5) . . . . ?
 O2 C14 C15 O4 8(4) . . . . ?
 O2 C14 C15 C16 -175(2) . . . . ?
 O2 C14 C19 C13 -11(4) . . . . ?
 O2 C14 C19 C18 172(3) . . . . ?
 O3 C2 C3 C4 -173(2) . . . . ?
 O4 C15 C16 C17 177(3) . . . . ?
 O5 C20 C21 O7 -4(4) . . . . ?
 O5 C20 C21 C22 -175(2) . . . . ?
 O5 C20 C25 C24 173(3) . . . . ?
 O5 C20 C25 C26 5(4) . . . . ?
 O6 C33 C34 O8 -6(5) . . . . ?
 O6 C33 C34 C35 -175(3) . . . . ?
 O6 C33 C38 C32 -3(5) . . . . ?
 O6 C33 C38 C37 178(3) . . . . ?
 O7 C21 C22 C23 -177(2) . . . . ?
 O8 C34 C35 C36 -174(3) . . . . ?
 N1 C8 C9 C10 61(3) . . . . ?
 N1 C8 C9 C11 177(2) . . . . ?
 N1 C8 C9 C12 -62(3) . . . . ?
 N2 C13 C19 C14 -4(5) . . . . ?
 N2 C13 C19 C18 173(3) . . . . ?
 N3 C27 C28 C29 55(4) . . . . ?
 N3 C27 C28 C30 171(3) . . . . ?
 N3 C27 C28 C31 -68(3) . . . . ?
 N4 C32 C38 C33 8(5) . . . . ?
 N4 C32 C38 C37 -173(3) . . . . ?
 C1 C2 C3 C4 8(4) . . . . ?
 C1 C6 C7 N1 4(6) . . . . ?
 C2 C1 C6 C5 9(5) . . . . ?
 C2 C1 C6 C7 -178(3) . . . . ?
 C2 C3 C4 C5 -5(4) . . . . ?
 C3 C4 C5 C6 4(5) . . . . ?
 C4 C5 C6 C1 -6(5) . . . . ?
 C4 C5 C6 C7 180(3) . . . . ?
 C5 C6 C7 N1 177(3) . . . . ?
 C6 C1 C2 O3 171(3) . . . . ?
 C6 C1 C2 C3 -10(5) . . . . ?
 C7 N1 C8 C9 -146(3) . . . . ?
 C8 N1 C7 C6 -175(3) . . . . ?
 C8 C9 C12 N2 70(3) . . . . ?
 C10 C9 C12 N2 -51(3) . . . . ?
 C11 C9 C12 N2 -172(2) . . . . ?
 C12 N2 C13 C19 176(3) . . . . ?
 C13 N2 C12 C9 137(3) . . . . ?
 C14 C15 C16 C17 0(5) . . . . ?
 C15 C14 C19 C13 178(3) . . . . ?
 C15 C14 C19 C18 1(5) . . . . ?
 C15 C16 C17 C18 5(5) . . . . ?
 C16 C17 C18 C19 -6(5) . . . . ?
 C17 C18 C19 C13 -173(3) . . . . ?
 C17 C18 C19 C14 4(5) . . . . ?
 C19 C14 C15 O4 -180(3) . . . . ?
 C19 C14 C15 C16 -3(5) . . . . ?
 C20 C21 C22 C23 -7(4) . . . . ?
 C20 C25 C26 N3 -15(5) . . . . ?
 C21 C20 C25 C24 -11(4) . . . . ?
 C21 C20 C25 C26 -179(2) . . . . ?
 C21 C22 C23 C24 6(4) . . . . ?
 C22 C23 C24 C25 -8(5) . . . . ?
 C23 C24 C25 C20 10(4) . . . . ?
 C23 C24 C25 C26 179(3) . . . . ?
 C24 C25 C26 N3 177(3) . . . . ?
 C25 C20 C21 O7 -180(2) . . . . ?
 C25 C20 C21 C22 9(4) . . . . ?
 C26 N3 C27 C28 -151(3) . . . . ?
 C27 N3 C26 C25 -171(3) . . . . ?
 C27 C28 C31 N4 70(3) . . . . ?
 C29 C28 C31 N4 -52(4) . . . . ?
 C30 C28 C31 N4 -172(3) . . . . ?
 C31 N4 C32 C38 175(3) . . . . ?
 C32 N4 C31 C28 143(3) . . . . ?
 C33 C34 C35 C36 -5(5) . . . . ?
 C34 C33 C38 C32 178(3) . . . . ?
 C34 C33 C38 C37 -2(4) . . . . ?
 C34 C35 C36 C37 2(5) . . . . ?
 C35 C36 C37 C38 1(5) . . . . ?
 C36 C37 C38 C32 179(3) . . . . ?
 C36 C37 C38 C33 -1(5) . . . . ?
 C38 C33 C34 O8 173(3) . . . . ?
 C38 C33 C34 C35 5(5) . . . . ?

_shelx_SHELXL_version_number      '2014/7'
