# Supplementary material for: Structural, Luminescent and Thermal Properties of Heteronuclear PdII–LnIII–PdII Complexes of Hexadentate N2O4 Schiff Base Ligand
Source: Molecules. 2018 Sep 21;23(10):2423. doi: 10.3390/molecules23102423 (PMC6222701; doi:10.3390/molecules23102423)
Supplement: Supplementary file 1 [file molecules-23-02423-s001.zip › 3-PdEr.cif]

data_3-BT-PdEr

_chemical_formula_moiety          'C38 H42 Er N4 O9 Pd2, 3(N O3), 3(H2 O)'
_chemical_formula_sum             'C38 H48 Er N7 O21 Pd2'
_chemical_formula_weight          1318.93
_chemical_oxdiff_formula          'C20 H20 N4 O8 Pd Er'
loop_
  _atom_type_symbol
  _atom_type_scat_dispersion_real
  _atom_type_scat_dispersion_imag
  _atom_type_scat_Cromer_Mann_a1
  _atom_type_scat_Cromer_Mann_a2
  _atom_type_scat_Cromer_Mann_a3
  _atom_type_scat_Cromer_Mann_a4
  _atom_type_scat_Cromer_Mann_b1
  _atom_type_scat_Cromer_Mann_b2
  _atom_type_scat_Cromer_Mann_b3
  _atom_type_scat_Cromer_Mann_b4
  _atom_type_scat_Cromer_Mann_c
  _atom_type_scat_source
  _atom_type_scat_dispersion_source
 C 0.01920 0.00962 2.31000 1.02000 1.58860 0.86500 20.84390 10.20750 0.56870
 51.65120 0.215599998832
 'International Tables Volume C Table 6.1.1.4 (pp. 500-502)'
 'Henke, Gullikson and Davis, At. Data and Nucl. Data Tables, 1993, 54, 2'
 H 0.00000 0.00000 0.49300 0.32291 0.14019 0.04081 10.51090 26.12570 3.14236
 57.79970 0.0030380000826
 'International Tables Volume C Table 6.1.1.4 (pp. 500-502)'
 'Henke, Gullikson and Davis, At. Data and Nucl. Data Tables, 1993, 54, 2'
 O 0.05239 0.03377 3.04850 2.28680 1.54630 0.86700 13.27710 5.70110 0.32390
 32.90890 0.250800013542
 'International Tables Volume C Table 6.1.1.4 (pp. 500-502)'
 'Henke, Gullikson and Davis, At. Data and Nucl. Data Tables, 1993, 54, 2'
 N 0.03256 0.01839 12.21260 3.13220 2.01250 1.16630 0.00570 9.89330 28.99750
 0.58260 -11.5290002823
 'International Tables Volume C Table 6.1.1.4 (pp. 500-502)'
 'Henke, Gullikson and Davis, At. Data and Nucl. Data Tables, 1993, 54, 2'
 Pd 0.17446 3.99061 19.33190 15.50170 5.29537 0.60584 0.69866 7.98929 25.20520
 76.89860 5.26593017578
 'International Tables Volume C Table 6.1.1.4 (pp. 500-502)'
 'Henke, Gullikson and Davis, At. Data and Nucl. Data Tables, 1993, 54, 2'
 Er -9.43182 4.10549 27.65630 16.42850 14.97790 2.98233 2.07356 0.22354
 11.36040 105.70300 5.92046022415
 'International Tables Volume C Table 6.1.1.4 (pp. 500-502)'
 'Henke, Gullikson and Davis, At. Data and Nucl. Data Tables, 1993, 54, 2'

_space_group_crystal_system       'monoclinic'
_space_group_IT_number            14
_space_group_name_H-M_alt         'P 1 21/n 1'
_space_group_name_Hall            '-P 2yn'
loop_
  _space_group_symop_id
  _space_group_symop_operation_xyz
 1 x,y,z
 2 -x+1/2,y+1/2,-z+1/2
 3 -x,-y,-z
 4 x-1/2,-y-1/2,z-1/2

_symmetry_Int_Tables_number       14
_cell_length_a                    16.3366(10)
_cell_length_b                    17.1526(16)
_cell_length_c                    17.2567(13)
_cell_angle_alpha                 90
_cell_angle_beta                  104.035(8)
_cell_angle_gamma                 90
_cell_volume                      4691.2(7)
_cell_formula_units_Z             4
_cell_measurement_reflns_used     4624
_cell_measurement_temperature     294.2(5)
_cell_measurement_theta_max       74.2550
_cell_measurement_theta_min       4.2420
_exptl_absorpt_coefficient_mu     10.072
_exptl_absorpt_correction_T_max   1.00000
_exptl_absorpt_correction_T_min   0.60156
_exptl_absorpt_correction_type    multi-scan
_exptl_absorpt_process_details
;
CrysAlisPro 1.171.38.46 (Rigaku Oxford Diffraction, 2015)
Empirical absorption correction using spherical harmonics,
 implemented in SCALE3 ABSPACK scaling algorithm.
;
_exptl_crystal_colour             yellow
_exptl_crystal_density_diffrn     1.8673
_exptl_crystal_description        needle
_exptl_crystal_F_000              2583.9827
_exptl_crystal_size_max           0.2
_exptl_crystal_size_mid           0.05
_exptl_crystal_size_min           0.03
_diffrn_reflns_av_R_equivalents   0.0983
_diffrn_reflns_av_unetI/netI      0.1147
_diffrn_reflns_limit_h_max        19
_diffrn_reflns_limit_h_min        -18
_diffrn_reflns_limit_k_max        20
_diffrn_reflns_limit_k_min        -19
_diffrn_reflns_limit_l_max        20
_diffrn_reflns_limit_l_min        -20
_diffrn_reflns_number             30339
_diffrn_reflns_theta_full         67.6834
_diffrn_reflns_theta_max          67.68
_diffrn_reflns_theta_min          3.69
_diffrn_ambient_environment       air
_diffrn_ambient_temperature       294.2(5)
_diffrn_detector                  'CCD plate'
_diffrn_detector_area_resol_mean  5.2763
_diffrn_detector_type             AtlasS2
_diffrn_measured_fraction_theta_full 0.9980
_diffrn_measured_fraction_theta_max 0.9980
_diffrn_measurement_details
;

;
_diffrn_measurement_device        'four-circle diffractometer'
_diffrn_measurement_device_type   'SuperNova, Single source at offset, AtlasS2'
_diffrn_measurement_method        '\w scans'
_diffrn_orient_matrix_type
'CrysAlisPro convention (1999,Acta A55,543-557)'
_diffrn_orient_matrix_UB_11       -0.0723775000
_diffrn_orient_matrix_UB_12       0.0586029000
_diffrn_orient_matrix_UB_13       -0.0293187000
_diffrn_orient_matrix_UB_21       0.0196230000
_diffrn_orient_matrix_UB_22       0.0382822000
_diffrn_orient_matrix_UB_23       0.0831559000
_diffrn_orient_matrix_UB_31       0.0618166000
_diffrn_orient_matrix_UB_32       0.0564013000
_diffrn_orient_matrix_UB_33       -0.0259524000
_diffrn_radiation_monochromator   mirror
_diffrn_radiation_probe           x-ray
_diffrn_radiation_type            'Cu K\a'
_diffrn_radiation_wavelength      1.54184
_diffrn_source                    'micro-focus sealed X-ray tube'
_diffrn_source_type               'SuperNova (Cu) X-ray Source'
_reflns_Friedel_coverage          0.0
_reflns_limit_h_max               12
_reflns_limit_h_min               -19
_reflns_limit_k_max               20
_reflns_limit_k_min               0
_reflns_limit_l_max               20
_reflns_limit_l_min               -11
_reflns_number_gt                 3753
_reflns_number_total              8476
_reflns_odcompleteness_completeness 99.91
_reflns_odcompleteness_iscentric  1
_reflns_odcompleteness_theta      69.01
_reflns_threshold_expression      I>=2u(I)
_computing_cell_refinement        'CrysAlisPro 1.171.38.46 (Rigaku OD, 2015)'
_computing_data_collection        'CrysAlisPro 1.171.38.46 (Rigaku OD, 2015)'
_computing_data_reduction         'CrysAlisPro 1.171.38.46 (Rigaku OD, 2015)'
_computing_molecular_graphics     'Olex2 (Dolomanov et al., 2009)'
_computing_publication_material   'Olex2 (Dolomanov et al., 2009)'
_computing_structure_refinement   'ShelXL (Sheldrick, 2008)'
_computing_structure_solution     'ShelXS (Sheldrick, 2008)'
_refine_diff_density_max          3.2967
_refine_diff_density_min          -2.8411
_refine_diff_density_rms          0.2606
_refine_ls_d_res_high             0.8333
_refine_ls_d_res_low              11.9807
_refine_ls_extinction_expression  Fc^*^=kFc[1+0.001xFc^2^\l^3^/sin(2\q)]^-1/4^
_refine_ls_goodness_of_fit_ref    1.0944
_refine_ls_hydrogen_treatment     mixed
_refine_ls_matrix_type            full
_refine_ls_number_constraints     73
_refine_ls_number_parameters      626
_refine_ls_number_reflns          8476
_refine_ls_number_restraints      17
_refine_ls_R_factor_all           0.1871
_refine_ls_R_factor_gt            0.1291
_refine_ls_restrained_S_all       1.0933
_refine_ls_shift/su_max           0.0066
_refine_ls_shift/su_mean          0.0002
_refine_ls_structure_factor_coef  Fsqd
_refine_ls_weighting_details
'w=1/[\s^2^(Fo^2^)+(0.1905P)^2^] where P=(Fo^2^+2Fc^2^)/3'
_refine_ls_weighting_scheme       calc
_refine_ls_wR_factor_gt           0.1885
_refine_ls_wR_factor_ref          0.2370
_olex2_refinement_description
;
1. Others
 Fixed Uiso: H19A(0.251) H19B(0.251) H21A(1.65) H21B(1.65) H20A(0.43) H20B(0.43)
 Fixed X: H19A(0.9436) H19B(0.9252) H21A(0.3787) H21B(0.413) H20A(0.9466)
 H20B(0.9858)
 Fixed Y: H19A(0.784) H19B(0.8509) H21A(0.9869) H21B(0.913) H20A(0.7861)
 H20B(0.7394)
 Fixed Z: H19A(0.3208) H19B(0.2746) H21A(0.3565) H21B(0.376) H20A(0.1774)
 H20B(0.1322)
;
_atom_sites_solution_primary      direct
loop_
  _atom_site_label
  _atom_site_type_symbol
  _atom_site_fract_x
  _atom_site_fract_y
  _atom_site_fract_z
  _atom_site_U_iso_or_equiv
  _atom_site_adp_type
  _atom_site_occupancy
  _atom_site_refinement_flags_posn
 Er1 Er 0.70846(6) 0.69008(9) 0.36745(7) 0.1070(6) Uani 1.000000 D
 Pd1 Pd 0.92759(8) 0.72885(12) 0.43291(9) 0.1056(7) Uani 1.000000 .
 Pd2 Pd 0.49203(8) 0.66827(13) 0.27499(9) 0.1095(7) Uani 1.000000 .
 O1 O 0.8159(7) 0.7682(13) 0.4405(12) 0.134(6) Uani 1.000000 .
 O2 O 0.8435(7) 0.6589(10) 0.3631(9) 0.115(5) Uani 1.000000 .
 O3 O 0.6611(8) 0.8153(11) 0.4118(10) 0.126(5) Uani 1.000000 D
 H3 H 0.608(3) 0.827(7) 0.417(12) 0.14(10) Uiso 1.000000 D
 O4 O 0.7169(8) 0.6089(11) 0.2581(9) 0.117(5) Uani 1.000000 D
 H4 H 0.675(3) 0.591(8) 0.219(4) 0.14(12) Uiso 1.000000 D
 O5 O 0.5936(7) 0.7327(11) 0.2711(10) 0.118(5) Uani 1.000000 .
 O6 O 0.5888(7) 0.6166(10) 0.3498(10) 0.112(5) Uani 1.000000 .
 O7 O 0.7373(8) 0.7847(11) 0.2758(9) 0.122(5) Uani 1.000000 D
 H7 H 0.782(3) 0.801(8) 0.264(8) 0.12(11) Uiso 1.000000 D
 O8 O 0.7310(8) 0.5564(12) 0.4235(9) 0.128(6) Uani 1.000000 D
 H8 H 0.775(3) 0.537(4) 0.455(8) 0.192(8) Uiso 1.000000 DR
 O9 O 0.6850(11) 0.6836(11) 0.5010(11) 0.137(6) Uani 1.000000 .
 H9a H 0.728(7) 0.662(13) 0.538(3) 0.205(8) Uiso 1.000000 GR
 H9b H 0.638(9) 0.656(13) 0.505(3) 0.205(8) Uiso 1.000000 GR
 O13 O 0.5471(16) 0.7628(17) 0.5274(16) 0.181(10) Uani 1.000000 .
 O14 O 0.5122(11) 0.8380(17) 0.4191(15) 0.170(9) Uani 1.000000 .
 O15 O 0.4297(16) 0.826(2) 0.500(2) 0.249(16) Uani 1.000000 .
 O19 O 0.9155(12) 0.802(2) 0.2765(16) 0.171(9) Uiso 1.000000 .
 H19A H 0.9436 0.7840 0.3208 0.251 Uiso 1.000000 GR
 H19B H 0.9252 0.8509 0.2746 0.251 Uiso 1.000000 GR
 N1 N 0.9924(10) 0.8098(10) 0.5001(10) 0.105(5) Uani 1.000000 .
 N2 N 1.0280(9) 0.6758(14) 0.4117(12) 0.120(7) Uani 1.000000 .
 N3 N 0.4131(9) 0.7375(12) 0.1994(11) 0.106(5) Uani 1.000000 .
 N4 N 0.4072(10) 0.5894(12) 0.2915(12) 0.109(5) Uani 1.000000 .
 N6 N 0.4969(16) 0.8068(19) 0.481(2) 0.163(11) Uani 1.000000 .
 C1 C 0.8035(13) 0.8332(19) 0.4712(14) 0.117(8) Uani 1.000000 .
 C2 C 0.7212(11) 0.8590(16) 0.4625(12) 0.106(6) Uani 1.000000 D
 C3 C 0.6989(13) 0.9276(17) 0.4960(15) 0.121(8) Uani 1.000000 .
 H3a H 0.6425(13) 0.9409(17) 0.4904(15) 0.145(9) Uiso 1.000000 R
 C4 C 0.7623(14) 0.9748(17) 0.5374(17) 0.136(9) Uani 1.000000 .
 H4a H 0.7479(14) 1.0204(17) 0.5600(17) 0.163(11) Uiso 1.000000 R
 C5 C 0.8454(14) 0.9577(17) 0.5468(16) 0.125(8) Uani 1.000000 .
 H5 H 0.8872(14) 0.9905(17) 0.5754(16) 0.150(9) Uiso 1.000000 R
 C6 C 0.8665(14) 0.8868(19) 0.5107(17) 0.133(9) Uani 1.000000 .
 C7 C 0.9576(13) 0.8692(13) 0.5266(12) 0.110(7) Uani 1.000000 .
 H7a H 0.9939(13) 0.9042(13) 0.5591(12) 0.132(8) Uiso 1.000000 R
 C8 C 1.0854(11) 0.8100(16) 0.5339(14) 0.120(8) Uani 1.000000 .
 H8a H 1.1041(11) 0.8630(16) 0.5473(14) 0.144(9) Uiso 1.000000 R
 H8b H 1.0985(11) 0.7795(16) 0.5827(14) 0.144(9) Uiso 1.000000 R
 C9 C 1.1334(11) 0.7764(17) 0.4758(16) 0.121(8) Uani 1.000000 .
 C10 C 1.1138(12) 0.8264(16) 0.3939(14) 0.123(8) Uani 1.000000 .
 H10a H 1.140(11) 0.802(7) 0.356(5) 0.185(12) Uiso 1.000000 GR
 H10b H 1.0539(14) 0.829(11) 0.372(7) 0.185(12) Uiso 1.000000 GR
 H10c H 1.136(12) 0.878(4) 0.405(3) 0.185(12) Uiso 1.000000 GR
 C11 C 1.2269(11) 0.7828(17) 0.5163(17) 0.138(9) Uani 1.000000 .
 H11a H 1.236(2) 0.771(14) 0.572(3) 0.206(14) Uiso 1.000000 GR
 H11b H 1.258(2) 0.747(10) 0.492(10) 0.206(14) Uiso 1.000000 GR
 H11c H 1.246(4) 0.835(4) 0.510(13) 0.206(14) Uiso 1.000000 GR
 C12 C 1.1137(11) 0.6930(16) 0.4581(14) 0.119(8) Uani 1.000000 .
 H12a H 1.1232(11) 0.6650(16) 0.5083(14) 0.142(9) Uiso 1.000000 R
 H12b H 1.1531(11) 0.6727(16) 0.4292(14) 0.142(9) Uiso 1.000000 R
 C13 C 1.0199(12) 0.6286(17) 0.3533(16) 0.126(8) Uani 1.000000 .
 H13 H 1.0707(12) 0.6126(17) 0.3431(16) 0.151(10) Uiso 1.000000 R
 C14 C 0.8610(11) 0.6134(15) 0.3043(13) 0.107(6) Uani 1.000000 .
 C15 C 0.7927(12) 0.5892(17) 0.2486(12) 0.116(8) Uani 1.000000 D
 C16 C 0.8031(14) 0.5407(19) 0.1868(16) 0.143(10) Uani 1.000000 .
 H16 H 0.7562(14) 0.5212(19) 0.1500(16) 0.172(12) Uiso 1.000000 R
 C17 C 0.8858(16) 0.521(2) 0.1802(18) 0.154(12) Uani 1.000000 .
 H17 H 0.8928(16) 0.491(2) 0.1376(18) 0.185(14) Uiso 1.000000 R
 C18 C 0.9583(17) 0.548(2) 0.2388(18) 0.151(11) Uani 1.000000 .
 H18 H 1.0125(17) 0.534(2) 0.2362(18) 0.182(13) Uiso 1.000000 R
 C19 C 0.9447(13) 0.5951(16) 0.2991(15) 0.117(7) Uani 1.000000 .
 C20 C 0.5955(12) 0.7955(13) 0.2225(14) 0.104(6) Uani 1.000000 .
 C21 C 0.6727(12) 0.8216(15) 0.2254(14) 0.106(6) Uani 1.000000 D
 C22 C 0.6832(13) 0.8834(19) 0.1782(14) 0.125(9) Uani 1.000000 .
 H22 H 0.7372(13) 0.9011(19) 0.1788(14) 0.150(10) Uiso 1.000000 R
 C23 C 0.6120(16) 0.9200(18) 0.1286(15) 0.135(9) Uani 1.000000 .
 H23 H 0.6183(16) 0.9638(18) 0.0987(15) 0.162(11) Uiso 1.000000 R
 C24 C 0.5319(16) 0.8896(18) 0.1252(16) 0.134(9) Uani 1.000000 .
 H24 H 0.4853(16) 0.9120(18) 0.0904(16) 0.161(10) Uiso 1.000000 R
 C25 C 0.5194(12) 0.8258(19) 0.1728(14) 0.124(9) Uani 1.000000 .
 C26 C 0.4370(13) 0.7988(16) 0.1678(13) 0.111(7) Uani 1.000000 .
 H26 H 0.3939(13) 0.8294(16) 0.1375(13) 0.133(8) Uiso 1.000000 R
 C27 C 0.3181(11) 0.725(2) 0.1784(14) 0.134(11) Uani 1.000000 .
 H27a H 0.2906(11) 0.775(2) 0.1680(14) 0.161(13) Uiso 1.000000 R
 H27b H 0.3028(11) 0.695(2) 0.1294(14) 0.161(13) Uiso 1.000000 R
 C28 C 0.2854(13) 0.684(2) 0.2397(17) 0.136(11) Uani 1.000000 .
 C29 C 0.3064(15) 0.728(2) 0.3220(15) 0.169(14) Uani 1.000000 .
 H29a H 0.366(3) 0.725(16) 0.346(9) 0.25(2) Uiso 1.000000 GR
 H29b H 0.290(18) 0.781(5) 0.314(3) 0.25(2) Uiso 1.000000 GR
 H29c H 0.276(15) 0.704(11) 0.357(6) 0.25(2) Uiso 1.000000 GR
 C30 C 0.1887(16) 0.680(3) 0.208(2) 0.204(18) Uani 1.000000 .
 H30a H 0.1695(13) 0.7267(8) 0.178(2) 0.31(3) Uiso 1.000000 GR
 H30b H 0.1637(18) 0.677(13) 0.253(13) 0.31(3) Uiso 1.000000 GR
 H30c H 0.1723(17) 0.635(12) 0.175(10) 0.31(3) Uiso 1.000000 GR
 C31 C 0.3140(13) 0.602(2) 0.2528(19) 0.162(14) Uani 1.000000 .
 H31a H 0.3007(13) 0.576(2) 0.2015(19) 0.194(17) Uiso 1.000000 R
 H31b H 0.2814(13) 0.577(2) 0.2859(19) 0.194(17) Uiso 1.000000 R
 C32 C 0.4266(13) 0.5301(18) 0.3357(16) 0.134(9) Uani 1.000000 .
 H32 H 0.3821(13) 0.4984(18) 0.3410(16) 0.161(11) Uiso 1.000000 R
 C33 C 0.5834(12) 0.5439(12) 0.3809(13) 0.098(5) Uani 1.000000 .
 C34 C 0.6598(12) 0.5089(19) 0.4249(14) 0.124(9) Uani 1.000000 D
 C35 C 0.6627(17) 0.438(2) 0.4599(16) 0.152(12) Uani 1.000000 .
 H35 H 0.7136(17) 0.415(2) 0.4857(16) 0.182(14) Uiso 1.000000 R
 C36 C 0.5896(17) 0.404(2) 0.4558(19) 0.161(12) Uani 1.000000 .
 H36 H 0.5907(17) 0.356(2) 0.4812(19) 0.193(14) Uiso 1.000000 R
 C37 C 0.5106(15) 0.4330(19) 0.4162(17) 0.143(10) Uani 1.000000 .
 H37 H 0.4615(15) 0.4051(19) 0.4151(17) 0.171(12) Uiso 1.000000 R
 C38 C 0.5072(12) 0.5067(15) 0.3777(13) 0.109(6) Uani 1.000000 .
 O16 O 0.587(4) 0.5613(13) 0.166(4) 0.42(3) Uiso 1.000000 D
 O17 O 0.599(4) 0.450(3) 0.217(3) 0.46(4) Uiso 1.000000 D
 O18 O 0.488(3) 0.475(8) 0.118(6) 0.47(9) Uiso 1.000000 D
 N7 N 0.5657(5) 0.4958(6) 0.1665(5) 0.4794(18) Uiso 1.000000 D
 O21 O 0.4081(18) 0.9495(18) 0.3433(11) 0.88(10) Uiso 1.000000 .
 H21A H 0.3787 0.9869 0.3565 1.65 Uiso 1.000000 GR
 H21B H 0.4130 0.9130 0.3760 1.65 Uiso 1.000000 GR
 O10 O 0.7396(12) 0.5729(13) 0.6141(12) 0.152(7) Uani 1.000000 .
 O11 O 0.8342(11) 0.5254(13) 0.5589(13) 0.149(7) Uani 1.000000 .
 O12 O 0.8297(16) 0.4972(19) 0.6792(16) 0.216(12) Uani 1.000000 .
 N5 N 0.8033(12) 0.5319(17) 0.6170(13) 0.135(8) Uani 1.000000 .
 O20 O 0.963(2) 0.740(3) 0.177(2) 0.248(15) Uiso 1.000000 .
 H20A H 0.9466 0.7861 0.1774 0.43 Uiso 1.000000 GR
 H20B H 0.9858 0.7394 0.1322 0.43 Uiso 1.000000 GR

loop_
  _atom_site_aniso_label
  _atom_site_aniso_U_11
  _atom_site_aniso_U_22
  _atom_site_aniso_U_33
  _atom_site_aniso_U_12
  _atom_site_aniso_U_13
  _atom_site_aniso_U_23
 Er1 0.0644(6) 0.1541(13) 0.0950(8) -0.0038(6) 0.0048(5) -0.0004(8)
 Pd1 0.0625(7) 0.1553(16) 0.0925(10) -0.0030(7) 0.0062(5) -0.0036(9)
 Pd2 0.0633(7) 0.1667(17) 0.0909(10) -0.0038(7) 0.0041(6) 0.0012(10)
 O1 0.047(5) 0.196(19) 0.153(15) 0.018(8) 0.013(7) -0.011(14)
 O2 0.061(6) 0.170(15) 0.111(10) -0.028(7) 0.016(6) -0.019(10)
 O3 0.084(8) 0.186(17) 0.100(10) -0.009(9) 0.006(7) 0.003(10)
 O4 0.076(7) 0.173(16) 0.096(9) -0.008(8) 0.009(6) -0.005(10)
 O5 0.057(6) 0.168(15) 0.120(11) -0.012(7) 0.002(6) -0.011(11)
 O6 0.064(6) 0.131(12) 0.127(11) -0.006(6) -0.006(6) -0.003(9)
 O7 0.072(7) 0.172(15) 0.118(11) 0.007(8) 0.013(7) -0.016(11)
 O8 0.080(7) 0.184(17) 0.115(11) -0.010(9) 0.014(7) -0.028(11)
 O9 0.110(11) 0.171(16) 0.127(13) -0.008(11) 0.021(9) 0.002(12)
 O13 0.153(19) 0.23(3) 0.18(2) 0.035(18) 0.070(17) 0.024(19)
 O14 0.087(10) 0.26(3) 0.163(19) -0.009(13) 0.026(11) 0.008(19)
 O15 0.152(19) 0.31(4) 0.33(5) 0.02(2) 0.13(2) -0.03(3)
 N1 0.089(9) 0.116(12) 0.102(11) -0.029(9) 0.007(8) -0.050(10)
 N2 0.062(8) 0.18(2) 0.108(13) 0.006(9) 0.006(8) -0.021(13)
 N3 0.072(8) 0.140(16) 0.096(11) 0.014(9) -0.001(7) 0.010(11)
 N4 0.080(8) 0.128(14) 0.113(12) -0.024(9) 0.014(8) 0.014(11)
 N6 0.105(15) 0.17(3) 0.22(4) -0.039(15) 0.060(19) -0.04(2)
 C1 0.081(11) 0.18(3) 0.088(13) -0.001(14) 0.010(9) 0.028(15)
 C2 0.078(10) 0.15(2) 0.079(11) 0.006(11) 0.001(8) 0.008(12)
 C3 0.086(11) 0.17(2) 0.117(17) 0.005(13) 0.033(11) 0.010(17)
 C4 0.103(14) 0.15(2) 0.15(2) 0.022(14) 0.016(14) -0.026(19)
 C5 0.094(13) 0.15(2) 0.129(19) -0.005(14) 0.020(12) -0.012(17)
 C6 0.086(12) 0.17(3) 0.133(19) 0.034(15) 0.015(12) 0.018(18)
 C7 0.114(13) 0.113(14) 0.094(13) -0.039(12) 0.009(10) -0.060(12)
 C8 0.066(9) 0.17(2) 0.117(16) 0.003(11) 0.003(9) 0.011(16)
 C9 0.062(9) 0.16(2) 0.144(19) -0.026(11) 0.023(10) -0.059(17)
 C10 0.079(11) 0.17(2) 0.112(16) -0.017(12) 0.018(10) 0.007(16)
 C11 0.064(10) 0.18(2) 0.16(2) 0.010(12) 0.009(12) -0.017(19)
 C12 0.074(10) 0.17(2) 0.105(15) 0.024(12) 0.002(9) 0.019(15)
 C13 0.068(9) 0.18(2) 0.137(19) -0.006(12) 0.032(11) 0.018(18)
 C14 0.073(9) 0.144(19) 0.104(14) 0.003(10) 0.023(9) 0.014(13)
 C15 0.083(11) 0.18(2) 0.082(12) -0.013(13) 0.017(9) -0.018(14)
 C16 0.093(13) 0.21(3) 0.114(18) -0.029(16) 0.010(12) 0.02(2)
 C17 0.117(17) 0.19(3) 0.14(2) 0.023(19) 0.016(16) -0.05(2)
 C18 0.116(17) 0.21(3) 0.14(2) -0.004(19) 0.046(15) -0.02(2)
 C19 0.091(11) 0.142(19) 0.117(16) -0.008(12) 0.022(11) -0.021(15)
 C20 0.088(11) 0.108(14) 0.104(14) 0.000(10) 0.001(10) 0.036(13)
 C21 0.089(12) 0.125(18) 0.100(14) -0.015(12) 0.013(10) -0.009(13)
 C22 0.084(11) 0.19(3) 0.096(14) -0.003(14) 0.012(10) -0.012(17)
 C23 0.131(18) 0.16(2) 0.107(16) 0.017(17) 0.017(13) 0.045(17)
 C24 0.113(16) 0.17(3) 0.120(19) 0.024(16) 0.024(14) 0.027(18)
 C25 0.066(9) 0.20(3) 0.096(14) 0.010(12) 0.006(9) -0.005(17)
 C26 0.095(12) 0.14(2) 0.091(13) 0.013(13) 0.007(10) 0.004(14)
 C27 0.065(10) 0.23(3) 0.097(14) 0.002(13) 0.007(9) -0.001(18)
 C28 0.070(11) 0.22(3) 0.124(19) 0.018(14) 0.031(11) 0.02(2)
 C29 0.088(13) 0.32(5) 0.103(17) 0.01(2) 0.028(12) -0.02(2)
 C30 0.078(14) 0.34(6) 0.18(3) -0.01(2) 0.010(17) 0.01(3)
 C31 0.070(11) 0.25(4) 0.15(2) -0.017(17) -0.008(12) 0.04(3)
 C32 0.081(11) 0.20(3) 0.128(19) -0.038(14) 0.028(11) 0.02(2)
 C33 0.088(10) 0.098(13) 0.107(14) -0.008(10) 0.023(9) -0.016(11)
 C34 0.083(11) 0.20(3) 0.093(14) -0.031(14) 0.021(10) -0.015(16)
 C35 0.120(18) 0.23(4) 0.104(18) -0.03(2) 0.024(14) 0.02(2)
 C36 0.120(18) 0.20(4) 0.16(3) -0.00(2) 0.021(17) 0.04(2)
 C37 0.099(14) 0.18(3) 0.13(2) -0.030(16) -0.008(13) 0.01(2)
 C38 0.088(11) 0.130(17) 0.104(14) -0.034(11) 0.014(9) -0.011(13)
 O10 0.132(14) 0.159(17) 0.145(15) 0.015(13) -0.003(11) 0.025(13)
 O11 0.106(11) 0.19(2) 0.132(15) -0.010(11) -0.001(10) 0.009(14)
 O12 0.20(2) 0.29(3) 0.15(2) 0.07(2) 0.031(16) 0.09(2)
 N5 0.091(11) 0.20(3) 0.103(14) -0.004(13) 0.003(10) 0.023(16)

loop_
  _geom_bond_atom_site_label_1
  _geom_bond_atom_site_label_2
  _geom_bond_distance
  _geom_bond_site_symmetry_2
  _geom_bond_publ_flag
 Er1 O1 2.322(18) . ?
 Er1 O2 2.288(13) . ?
 Er1 O3 2.466(18) . ?
 Er1 O4 2.375(16) . ?
 Er1 O5 2.303(14) . ?
 Er1 O6 2.284(13) . ?
 Er1 O7 2.391(18) . ?
 Er1 O8 2.48(2) . ?
 Er1 O9 2.429(19) . ?
 Pd1 O1 1.979(13) . ?
 Pd1 O2 1.994(13) . ?
 Pd1 N1 1.949(14) . ?
 Pd1 N2 1.985(17) . ?
 Pd2 O5 2.008(14) . ?
 Pd2 O6 1.991(13) . ?
 Pd2 N3 1.989(16) . ?
 Pd2 N4 2.006(16) . ?
 O1 C1 1.27(3) . ?
 O2 C14 1.36(3) . ?
 O3 H3 0.91(9) . ?
 O3 C2 1.37(2) . ?
 O4 H4 0.89(4) . ?
 O4 C15 1.33(2) . ?
 O5 C20 1.37(2) . ?
 O6 C33 1.37(2) . ?
 O7 H7 0.85(8) . ?
 O7 C21 1.35(3) . ?
 O8 H8 0.854(10) . ?
 O8 C34 1.43(3) . ?
 O9 H9a 0.9100 . ?
 O9 H9b 0.9200 . ?
 O13 N6 1.25(4) . ?
 O14 N6 1.27(4) . ?
 O15 N6 1.27(3) . ?
 O19 H19A 0.8500 . ?
 O19 H19B 0.8594 . ?
 N1 C7 1.30(3) . ?
 N1 C8 1.49(2) . ?
 N2 C12 1.46(2) . ?
 N2 C13 1.27(3) . ?
 N3 C26 1.29(3) . ?
 N3 C27 1.52(2) . ?
 N4 C31 1.52(2) . ?
 N4 C32 1.26(3) . ?
 C1 C2 1.39(3) . ?
 C1 C6 1.42(4) . ?
 C2 C3 1.40(3) . ?
 C3 H3a 0.9300 . ?
 C3 C4 1.37(3) . ?
 C4 H4a 0.9300 . ?
 C4 C5 1.36(3) . ?
 C5 H5 0.9300 . ?
 C5 C6 1.44(4) . ?
 C6 C7 1.48(3) . ?
 C7 H7a 0.9300 . ?
 C8 H8a 0.9700 . ?
 C8 H8b 0.9700 . ?
 C8 C9 1.53(3) . ?
 C9 C10 1.62(4) . ?
 C9 C11 1.52(2) . ?
 C9 C12 1.48(3) . ?
 C10 H10a 0.9600 . ?
 C10 H10b 0.9600 . ?
 C10 H10c 0.9600 . ?
 C11 H11a 0.9600 . ?
 C11 H11b 0.9600 . ?
 C11 H11c 0.9600 . ?
 C12 H12a 0.9700 . ?
 C12 H12b 0.9700 . ?
 C13 H13 0.9300 . ?
 C13 C19 1.47(3) . ?
 C14 C15 1.35(3) . ?
 C14 C19 1.43(3) . ?
 C15 C16 1.40(4) . ?
 C16 H16 0.9300 . ?
 C16 C17 1.42(3) . ?
 C17 H17 0.9300 . ?
 C17 C18 1.43(3) . ?
 C18 H18 0.9300 . ?
 C18 C19 1.38(4) . ?
 C20 C21 1.33(3) . ?
 C20 C25 1.43(3) . ?
 C21 C22 1.37(3) . ?
 C22 H22 0.9300 . ?
 C22 C23 1.41(3) . ?
 C23 H23 0.9300 . ?
 C23 C24 1.40(3) . ?
 C24 H24 0.9300 . ?
 C24 C25 1.41(4) . ?
 C25 C26 1.41(3) . ?
 C26 H26 0.9300 . ?
 C27 H27a 0.9700 . ?
 C27 H27b 0.9700 . ?
 C27 C28 1.47(3) . ?
 C28 C29 1.57(4) . ?
 C28 C30 1.54(3) . ?
 C28 C31 1.49(4) . ?
 C29 H29a 0.9600 . ?
 C29 H29b 0.9600 . ?
 C29 H29c 0.9600 . ?
 C30 H30a 0.9600 . ?
 C30 H30b 0.9600 . ?
 C30 H30c 0.9600 . ?
 C31 H31a 0.9700 . ?
 C31 H31b 0.9700 . ?
 C32 H32 0.9300 . ?
 C32 C38 1.40(3) . ?
 C33 C34 1.43(3) . ?
 C33 C38 1.39(3) . ?
 C34 C35 1.35(4) . ?
 C35 H35 0.9300 . ?
 C35 C36 1.32(4) . ?
 C36 H36 0.9300 . ?
 C36 C37 1.40(3) . ?
 C37 H37 0.9300 . ?
 C37 C38 1.42(4) . ?
 O16 N7 1.198(10) . ?
 O17 N7 1.205(7) . ?
 O18 N7 1.388(14) . ?
 O21 H21A 0.8608 . ?
 O21 H21B 0.8300 . ?
 O10 N5 1.25(3) . ?
 O11 N5 1.23(3) . ?
 O12 N5 1.21(3) . ?
 O20 H20A 0.8400 . ?
 O20 H20B 0.9400 . ?

loop_
  _geom_angle_atom_site_label_1
  _geom_angle_atom_site_label_2
  _geom_angle_atom_site_label_3
  _geom_angle
  _geom_angle_site_symmetry_1
  _geom_angle_site_symmetry_3
  _geom_angle_publ_flag
 O2 Er1 O1 62.9(6) . . ?
 O3 Er1 O1 65.3(5) . . ?
 O3 Er1 O2 126.2(5) . . ?
 O4 Er1 O1 125.9(5) . . ?
 O4 Er1 O2 66.1(5) . . ?
 O4 Er1 O3 147.1(5) . . ?
 O5 Er1 O1 125.8(6) . . ?
 O5 Er1 O2 132.3(6) . . ?
 O5 Er1 O3 71.7(5) . . ?
 O5 Er1 O4 78.9(5) . . ?
 O6 Er1 O1 154.3(6) . . ?
 O6 Er1 O2 131.9(6) . . ?
 O6 Er1 O3 101.5(5) . . ?
 O6 Er1 O4 77.5(5) . . ?
 O6 Er1 O5 63.7(6) . . ?
 O7 Er1 O1 73.9(6) . . ?
 O7 Er1 O2 77.9(5) . . ?
 O7 Er1 O3 75.0(6) . . ?
 O7 Er1 O4 79.3(6) . . ?
 O7 Er1 O5 64.2(5) . . ?
 O7 Er1 O6 125.9(5) . . ?
 O8 Er1 O1 107.5(6) . . ?
 O8 Er1 O2 75.2(5) . . ?
 O8 Er1 O3 135.4(6) . . ?
 O8 Er1 O4 74.7(6) . . ?
 O8 Er1 O5 126.3(5) . . ?
 O8 Er1 O6 65.4(5) . . ?
 O8 Er1 O7 148.3(5) . . ?
 O9 Er1 O1 77.5(6) . . ?
 O9 Er1 O2 113.3(6) . . ?
 O9 Er1 O3 67.2(6) . . ?
 O9 Er1 O4 141.2(6) . . ?
 O9 Er1 O5 114.3(6) . . ?
 O9 Er1 O6 76.9(6) . . ?
 O9 Er1 O7 139.5(6) . . ?
 O9 Er1 O8 68.3(6) . . ?
 O2 Pd1 O1 74.6(7) . . ?
 N1 Pd1 O1 95.4(8) . . ?
 N1 Pd1 O2 169.6(7) . . ?
 N2 Pd1 O1 169.8(8) . . ?
 N2 Pd1 O2 95.3(8) . . ?
 N2 Pd1 N1 94.7(8) . . ?
 O6 Pd2 O5 74.6(6) . . ?
 N3 Pd2 O5 93.4(8) . . ?
 N3 Pd2 O6 167.9(7) . . ?
 N4 Pd2 O5 168.7(7) . . ?
 N4 Pd2 O6 94.3(7) . . ?
 N4 Pd2 N3 97.8(8) . . ?
 Pd1 O1 Er1 110.8(9) . . ?
 C1 O1 Er1 123.8(12) . . ?
 C1 O1 Pd1 124.7(15) . . ?
 Pd1 O2 Er1 111.6(7) . . ?
 C14 O2 Er1 122.4(11) . . ?
 C14 O2 Pd1 123.7(11) . . ?
 H3 O3 Er1 126(5) . . ?
 C2 O3 Er1 116.4(13) . . ?
 C2 O3 H3 112(4) . . ?
 H4 O4 Er1 128(2) . . ?
 C15 O4 Er1 118.8(13) . . ?
 C15 O4 H4 113(3) . . ?
 O16 H4 O4 171(6) . . ?
 Pd2 O5 Er1 109.7(8) . . ?
 C20 O5 Er1 123.8(11) . . ?
 C20 O5 Pd2 126.4(11) . . ?
 Pd2 O6 Er1 111.1(8) . . ?
 C33 O6 Er1 125.8(11) . . ?
 C33 O6 Pd2 122.9(11) . . ?
 H7 O7 Er1 134(4) . . ?
 C21 O7 Er1 119.6(13) . . ?
 C21 O7 H7 109(3) . . ?
 H8 O8 Er1 129(3) . . ?
 C34 O8 Er1 119.4(15) . . ?
 C34 O8 H8 109(3) . . ?
 H9a O9 Er1 114.0 . . ?
 H9b O9 Er1 116.0 . . ?
 H9b O9 H9a 105.4 . . ?
 H19A O19 H19B 109.0 . . ?
 C7 N1 Pd1 123.1(13) . . ?
 C8 N1 Pd1 126.1(16) . . ?
 C8 N1 C7 110.6(16) . . ?
 C12 N2 Pd1 122.0(17) . . ?
 C13 N2 Pd1 120.4(13) . . ?
 C13 N2 C12 117.5(19) . . ?
 C26 N3 Pd2 123.3(14) . . ?
 C27 N3 Pd2 122.2(17) . . ?
 C27 N3 C26 114.4(19) . . ?
 C31 N4 Pd2 119.5(18) . . ?
 C32 N4 Pd2 123.2(14) . . ?
 C32 N4 C31 117(2) . . ?
 O14 N6 O13 124(3) . . ?
 O15 N6 O13 117(4) . . ?
 O15 N6 O14 118(4) . . ?
 C2 C1 O1 119(2) . . ?
 C6 C1 O1 127(2) . . ?
 C6 C1 C2 115(3) . . ?
 C1 C2 O3 115(2) . . ?
 C3 C2 O3 120.5(17) . . ?
 C3 C2 C1 124(2) . . ?
 H3a C3 C2 120.9(12) . . ?
 C4 C3 C2 118(2) . . ?
 C4 C3 H3a 120.9(15) . . ?
 H4a C4 C3 118.6(15) . . ?
 C5 C4 C3 123(3) . . ?
 C5 C4 H4a 118.6(18) . . ?
 H5 C5 C4 121.1(18) . . ?
 C6 C5 C4 118(2) . . ?
 C6 C5 H5 121.1(14) . . ?
 C5 C6 C1 122(2) . . ?
 C7 C6 C1 122(3) . . ?
 C7 C6 C5 115(2) . . ?
 C6 C7 N1 126.9(19) . . ?
 H7a C7 N1 116.5(10) . . ?
 H7a C7 C6 116.5(15) . . ?
 H8a C8 N1 109.2(13) . . ?
 H8b C8 N1 109.2(13) . . ?
 H8b C8 H8a 107.9 . . ?
 C9 C8 N1 112.3(18) . . ?
 C9 C8 H8a 109.2(14) . . ?
 C9 C8 H8b 109.2(15) . . ?
 C10 C9 C8 110(2) . . ?
 C11 C9 C8 106.7(19) . . ?
 C11 C9 C10 109(2) . . ?
 C12 C9 C8 112(2) . . ?
 C12 C9 C10 110(2) . . ?
 C12 C9 C11 108(2) . . ?
 H10a C10 C9 109.5 . . ?
 H10b C10 C9 109.5 . . ?
 H10b C10 H10a 109.5 . . ?
 H10c C10 C9 109.5 . . ?
 H10c C10 H10a 109.5 . . ?
 H10c C10 H10b 109.5 . . ?
 H11a C11 C9 109.5 . . ?
 H11b C11 C9 109.5 . . ?
 H11b C11 H11a 109.5 . . ?
 H11c C11 C9 109.5 . . ?
 H11c C11 H11a 109.5 . . ?
 H11c C11 H11b 109.5 . . ?
 C9 C12 N2 116.0(19) . . ?
 H12a C12 N2 108.3(13) . . ?
 H12a C12 C9 108.3(14) . . ?
 H12b C12 N2 108.3(13) . . ?
 H12b C12 C9 108.3(12) . . ?
 H12b C12 H12a 107.39440013(2) . . ?
 H13 C13 N2 114.3(11) . . ?
 C19 C13 N2 131(2) . . ?
 C19 C13 H13 114.3(14) . . ?
 C15 C14 O2 114.8(17) . . ?
 C19 C14 O2 123.4(19) . . ?
 C19 C14 C15 122(2) . . ?
 C14 C15 O4 118(2) . . ?
 C16 C15 O4 122.3(19) . . ?
 C16 C15 C14 120(2) . . ?
 H16 C16 C15 120.2(13) . . ?
 C17 C16 C15 120(2) . . ?
 C17 C16 H16 120.2(17) . . ?
 H17 C17 C16 119.7(17) . . ?
 C18 C17 C16 121(3) . . ?
 C18 C17 H17 119.7(16) . . ?
 H18 C18 C17 121.2(16) . . ?
 C19 C18 C17 118(2) . . ?
 C19 C18 H18 121.2(15) . . ?
 C14 C19 C13 123(2) . . ?
 C18 C19 C13 117(2) . . ?
 C18 C19 C14 121(2) . . ?
 C21 C20 O5 113.8(18) . . ?
 C25 C20 O5 121(2) . . ?
 C25 C20 C21 126(2) . . ?
 C20 C21 O7 117(2) . . ?
 C22 C21 O7 123.5(19) . . ?
 C22 C21 C20 119(2) . . ?
 H22 C22 C21 120.0(12) . . ?
 C23 C22 C21 120(2) . . ?
 C23 C22 H22 120.0(16) . . ?
 H23 C23 C22 120.5(17) . . ?
 C24 C23 C22 119(3) . . ?
 C24 C23 H23 120.5(16) . . ?
 H24 C24 C23 119.0(15) . . ?
 C25 C24 C23 122(2) . . ?
 C25 C24 H24 119.0(13) . . ?
 C24 C25 C20 114(2) . . ?
 C26 C25 C20 127(3) . . ?
 C26 C25 C24 119(2) . . ?
 C25 C26 N3 129(2) . . ?
 H26 C26 N3 115.6(12) . . ?
 H26 C26 C25 115.6(16) . . ?
 H27a C27 N3 108.5(15) . . ?
 H27b C27 N3 108.5(13) . . ?
 H27b C27 H27a 107.5 . . ?
 C28 C27 N3 115.1(19) . . ?
 C28 C27 H27a 108.5(17) . . ?
 C28 C27 H27b 108.5(18) . . ?
 C29 C28 C27 113(3) . . ?
 C30 C28 C27 107(2) . . ?
 C30 C28 C29 107(2) . . ?
 C31 C28 C27 114(3) . . ?
 C31 C28 C29 109(3) . . ?
 C31 C28 C30 107(3) . . ?
 H29a C29 C28 109.5 . . ?
 H29b C29 C28 109.5 . . ?
 H29b C29 H29a 109.5 . . ?
 H29c C29 C28 109.5 . . ?
 H29c C29 H29a 109.5 . . ?
 H29c C29 H29b 109.5 . . ?
 H30a C30 C28 109.5 . . ?
 H30b C30 C28 108.0 . . ?
 H30b C30 H30a 109.0 . . ?
 H30c C30 C28 111.0 . . ?
 H30c C30 H30a 109.5 . . ?
 H30c C30 H30b 109.5 . . ?
 C28 C31 N4 117(2) . . ?
 H31a C31 N4 108.2(17) . . ?
 H31a C31 C28 108.2(17) . . ?
 H31b C31 N4 108.2(14) . . ?
 H31b C31 C28 108.2(15) . . ?
 H31b C31 H31a 107.32767365(2) . . ?
 H32 C32 N4 116.2(11) . . ?
 C38 C32 N4 128(2) . . ?
 C38 C32 H32 116.2(14) . . ?
 C34 C33 O6 117.4(18) . . ?
 C38 C33 O6 123(2) . . ?
 C38 C33 C34 119(2) . . ?
 C33 C34 O8 111(2) . . ?
 C35 C34 O8 125(2) . . ?
 C35 C34 C33 123(2) . . ?
 H35 C35 C34 121.7(15) . . ?
 C36 C35 C34 117(3) . . ?
 C36 C35 H35 122(2) . . ?
 H36 C36 C35 117(2) . . ?
 C37 C36 C35 125(3) . . ?
 C37 C36 H36 117.4(19) . . ?
 H37 C37 C36 120.8(19) . . ?
 C38 C37 C36 118(3) . . ?
 C38 C37 H37 120.8(12) . . ?
 C33 C38 C32 128(2) . . ?
 C37 C38 C32 115(2) . . ?
 C37 C38 C33 117(2) . . ?
 N7 O16 H4 116(8) . . ?
 O17 N7 O16 123(4) . . ?
 O18 N7 O16 115(6) . . ?
 O18 N7 O17 117(6) . . ?
 H21A O21 H21B 110.0 . . ?
 O11 N5 O10 121(2) . . ?
 O12 N5 O10 115(3) . . ?
 O12 N5 O11 123(3) . . ?
 H20A O20 H20B 102.0 . . ?

_olex2_submission_special_instructions 'No special instructions were received'

loop_
  _restr_distance_atom_site_label_1
  _restr_distance_atom_site_label_2
  _restr_distance_site_symmetry_2
  _restr_distance_target
  _restr_distance_target_weight_param
  _restr_distance_diff
 Er1 H3 1 3.0900 0.0200 -0.0013
 Er1 H4 1 3.0000 0.0200 -0.0078
 Er1 H7 1 3.0900 0.0200 -0.0655
 Er1 H8 1 3.1037 0.0200 0.0126
 O3 H3 1 0.8500 0.0100 -0.0555
 O4 H4 1 0.8500 0.0100 -0.0381
 O7 H7 1 0.8500 0.0100 -0.2646
 O8 H8 1 0.8500 0.0100 -0.0045
 C2 H3 1 1.8900 0.0200 -0.0126
 C15 H4 1 1.8500 0.0200 -0.0150
 C21 H7 1 1.8900 0.0200 -0.1171
 C34 H8 1 1.8974 0.0200 0.0074
 O16 N7 1 1.2100 0.0100 0.0119
 O17 N7 1 1.2100 0.0100 0.0054
 O17 N7 1 1.2100 0.0100 0.0054
 O18 N7 1 1.2100 0.0100 -0.1783
 N7 O18 1 2.1000 0.0200 0.7117
