# Supplementary material for: Structural, Luminescent and Thermal Properties of Heteronuclear PdII–LnIII–PdII Complexes of Hexadentate N2O4 Schiff Base Ligand
Source: Molecules. 2018 Sep 21;23(10):2423. doi: 10.3390/molecules23102423 (PMC6222701; doi:10.3390/molecules23102423)
Supplement: Supplementary file 1 [file molecules-23-02423-s001.zip › 4-PdYb.cif]

data_4-BT-PdYb

_chemical_name_common             ?
_chemical_name_systematic         ?
_chemical_formula_moiety          'C38 H42 N4 O9 Pd2 Yb, 3(N O3), 5.5(H2 O)'
_chemical_formula_sum             'C38 H53 N7 O23.50 Pd2 Yb'
_chemical_formula_weight          1369.71
_chemical_melting_point           ?
_chemical_oxdiff_formula          'C80 H80 N4 O4 Pd Yb'
loop_
  _atom_type_symbol
  _atom_type_description
  _atom_type_scat_dispersion_real
  _atom_type_scat_dispersion_imag
  _atom_type_scat_source
 'C' 'C' 0.0181 0.0091 'International Tables Vol C Tables 4.2.6.8 and 6.1.1.4'
 'H' 'H' 0.0000 0.0000 'International Tables Vol C Tables 4.2.6.8 and 6.1.1.4'
 'N' 'N' 0.0311 0.0180 'International Tables Vol C Tables 4.2.6.8 and 6.1.1.4'
 'O' 'O' 0.0492 0.0322 'International Tables Vol C Tables 4.2.6.8 and 6.1.1.4'
 'Pd' 'Pd' 0.1215 3.9337 'International Tables Vol C Tables 4.2.6.8 and 6.1.1.4'
 'Yb' 'Yb' -7.2108 4.4329
 'International Tables Vol C Tables 4.2.6.8 and 6.1.1.4'

_shelx_space_group_comment
;
The symmetry employed for this shelxl refinement is uniquely defined
by the following loop, which should always be used as a source of
symmetry information in preference to the above space-group names.
They are only intended as comments.
;
_space_group_crystal_system       'monoclinic'
_space_group_IT_number            15
_space_group_name_H-M_alt         'C 1 2/c 1'
_space_group_name_Hall            '-C 2yc'
loop_
  _space_group_symop_operation_xyz
 'x, y, z'
 '-x, y, -z+1/2'
 'x+1/2, y+1/2, z'
 '-x+1/2, y+1/2, -z+1/2'
 '-x, -y, -z'
 'x, -y, z-1/2'
 '-x+1/2, -y+1/2, -z'
 'x+1/2, -y+1/2, z-1/2'

_cell_length_a                    27.3457(6)
_cell_length_b                    18.2653(4)
_cell_length_c                    21.4206(5)
_cell_angle_alpha                 90
_cell_angle_beta                  101.203(2)
_cell_angle_gamma                 90
_cell_volume                      10495.2(4)
_cell_formula_units_Z             8
_cell_measurement_reflns_used     15811
_cell_measurement_temperature     294.6(5)
_cell_measurement_theta_max       75.8230
_cell_measurement_theta_min       4.2150
_shelx_estimated_absorpt_T_max    ?
_shelx_estimated_absorpt_T_min    ?
_exptl_absorpt_coefficient_mu     9.391
_exptl_absorpt_correction_T_max   1.00000
_exptl_absorpt_correction_T_min   0.30974
_exptl_absorpt_correction_type    multi-scan
_exptl_absorpt_process_details
;
CrysAlisPro 1.171.38.46 (Rigaku Oxford Diffraction, 2015)
Empirical absorption correction using spherical harmonics,
 implemented in SCALE3 ABSPACK scaling algorithm.
;
_exptl_absorpt_special_details    ?
_exptl_crystal_colour             yellow
_exptl_crystal_density_diffrn     1.734
_exptl_crystal_density_meas       ?
_exptl_crystal_density_method     ?
_exptl_crystal_description        needle
_exptl_crystal_F_000              5440
_exptl_crystal_size_max           0.35
_exptl_crystal_size_mid           0.1
_exptl_crystal_size_min           0.03
_exptl_transmission_factor_max    ?
_exptl_transmission_factor_min    ?
_diffrn_reflns_av_R_equivalents   0.0347
_diffrn_reflns_av_unetI/netI      0.0299
_diffrn_reflns_Laue_measured_fraction_full 1.000
_diffrn_reflns_Laue_measured_fraction_max 1.000
_diffrn_reflns_limit_h_max        32
_diffrn_reflns_limit_h_min        -32
_diffrn_reflns_limit_k_max        21
_diffrn_reflns_limit_k_min        -21
_diffrn_reflns_limit_l_max        24
_diffrn_reflns_limit_l_min        -25
_diffrn_reflns_number             36265
_diffrn_reflns_point_group_measured_fraction_full 1.000
_diffrn_reflns_point_group_measured_fraction_max 1.000
_diffrn_reflns_theta_full         67.683
_diffrn_reflns_theta_max          67.683
_diffrn_reflns_theta_min          3.295
_diffrn_ambient_environment       air
_diffrn_ambient_temperature       294.6(5)
_diffrn_detector                  'CCD plate'
_diffrn_detector_area_resol_mean  5.2763
_diffrn_detector_type             AtlasS2
_diffrn_measured_fraction_theta_full 1.000
_diffrn_measured_fraction_theta_max 1.000
_diffrn_measurement_details
;

;
_diffrn_measurement_device        'four-circle diffractometer'
_diffrn_measurement_device_type   'SuperNova, Single source at offset, AtlasS2'
_diffrn_measurement_method        '\w scans'
_diffrn_orient_matrix_type
'CrysAlisPro convention (1999,Acta A55,543-557)'
_diffrn_orient_matrix_UB_11       -0.0018706000
_diffrn_orient_matrix_UB_12       -0.0584135000
_diffrn_orient_matrix_UB_13       -0.0522777000
_diffrn_orient_matrix_UB_21       -0.0570934000
_diffrn_orient_matrix_UB_22       0.0083676000
_diffrn_orient_matrix_UB_23       -0.0178616000
_diffrn_orient_matrix_UB_31       0.0061221000
_diffrn_orient_matrix_UB_32       0.0602620000
_diffrn_orient_matrix_UB_33       -0.0481893000
_diffrn_radiation_monochromator   mirror
_diffrn_radiation_probe           x-ray
_diffrn_radiation_type            CuK\a
_diffrn_radiation_wavelength      1.54184
_diffrn_source                    'micro-focus sealed X-ray tube'
_diffrn_source_type               'SuperNova (Cu) X-ray Source'
_reflns_Friedel_coverage          0.000
_reflns_Friedel_fraction_full     .
_reflns_Friedel_fraction_max      .
_reflns_number_gt                 7660
_reflns_number_total              9504
_reflns_odcompleteness_completeness 99.98
_reflns_odcompleteness_iscentric  1
_reflns_odcompleteness_theta      69.01
_reflns_special_details
;
 Reflections were merged by SHELXL according to the crystal
 class for the calculation of statistics and refinement.
 
 _reflns_Friedel_fraction is defined as the number of unique
 Friedel pairs measured divided by the number that would be
 possible theoretically, ignoring centric projections and
 systematic absences.
;
_reflns_threshold_expression      'I > 2\s(I)'
_computing_cell_refinement        'CrysAlisPro 1.171.38.46 (Rigaku OD, 2015)'
_computing_data_collection        'CrysAlisPro 1.171.38.46 (Rigaku OD, 2015)'
_computing_data_reduction         'CrysAlisPro 1.171.38.46 (Rigaku OD, 2015)'
_computing_structure_refinement   'ShelXL (Sheldrick, 2008)'
_computing_structure_solution     'ShelXT (Sheldrick, 2008)'
_refine_diff_density_max          3.862
_refine_diff_density_min          -2.335
_refine_diff_density_rms          0.203
_refine_ls_extinction_coef        .
_refine_ls_extinction_method      none
_refine_ls_goodness_of_fit_ref    1.050
_refine_ls_hydrogen_treatment     mixed
_refine_ls_matrix_type            full
_refine_ls_number_parameters      627
_refine_ls_number_reflns          9504
_refine_ls_number_restraints      24
_refine_ls_R_factor_all           0.0798
_refine_ls_R_factor_gt            0.0670
_refine_ls_restrained_S_all       1.126
_refine_ls_shift/su_max           0.045
_refine_ls_shift/su_mean          0.004
_refine_ls_structure_factor_coef  Fsqd
_refine_ls_weighting_details
'w=1/[\s^2^(Fo^2^)+(0.0720P)^2^+1.9505P] where P=(Fo^2^+2Fc^2^)/3'
_refine_ls_weighting_scheme       calc
_refine_ls_wR_factor_gt           0.2081
_refine_ls_wR_factor_ref          0.2336
_refine_special_details           ?
_atom_sites_solution_hydrogens    mixed
_atom_sites_solution_primary      direct
_atom_sites_solution_secondary    ?
loop_
  _atom_site_label
  _atom_site_type_symbol
  _atom_site_fract_x
  _atom_site_fract_y
  _atom_site_fract_z
  _atom_site_U_iso_or_equiv
  _atom_site_adp_type
  _atom_site_occupancy
  _atom_site_site_symmetry_order
  _atom_site_calc_flag
  _atom_site_refinement_flags_posn
  _atom_site_refinement_flags_adp
  _atom_site_refinement_flags_occupancy
  _atom_site_disorder_assembly
  _atom_site_disorder_group
 Yb1 Yb 0.17972(2) -0.07440(2) 0.67178(2) 0.05193(18) Uani 1 1 d D . . . .
 Pd1 Pd 0.25795(2) -0.01875(3) 0.56766(3) 0.0505(2) Uani 1 1 d . . . . .
 Pd2 Pd 0.12132(2) -0.12851(3) 0.79819(3) 0.0524(2) Uani 1 1 d . . . . .
 O1 O 0.1962(2) 0.0115(3) 0.5961(3) 0.0567(14) Uani 1 1 d . . . . .
 O2 O 0.2522(2) -0.0929(3) 0.6339(3) 0.0586(14) Uani 1 1 d . . . . .
 O3 O 0.1326(2) 0.0402(4) 0.6677(3) 0.0643(15) Uani 1 1 d D . . . .
 H3 H 0.105(2) 0.047(4) 0.680(5) 0.096 Uiso 1 1 d DR . . . .
 O4 O 0.2385(2) -0.1526(4) 0.7367(3) 0.0641(16) Uani 1 1 d D . . . .
 H4 H 0.240(2) -0.166(6) 0.775(2) 0.096 Uiso 1 1 d DR . . . .
 O5 O 0.1335(2) -0.1623(3) 0.7143(3) 0.0594(14) Uani 1 1 d . . . . .
 O6 O 0.1646(2) -0.0506(3) 0.7737(3) 0.0573(13) Uani 1 1 d . . . . .
 O7 O 0.1719(3) -0.1923(4) 0.6185(3) 0.0648(15) Uani 1 1 d D . . . .
 H7 H 0.189(4) -0.206(3) 0.591(4) 0.097 Uiso 1 1 d DR . . . .
 O8 O 0.2338(3) 0.0148(4) 0.7312(3) 0.0655(16) Uani 1 1 d D . . . .
 H8 H 0.242(5) 0.049(2) 0.709(4) 0.098 Uiso 1 1 d DR . . . .
 O9 O 0.1083(2) -0.0802(4) 0.5926(4) 0.0709(18) Uani 1 1 d . . . . .
 H9A H 0.1088 -0.0468 0.5601 0.106 Uiso 1 1 d GR . . . .
 H9B H 0.0788 -0.0704 0.6070 0.106 Uiso 1 1 d GR . . . .
 N1 N 0.2549(3) 0.0656(4) 0.5076(4) 0.0564(16) Uani 1 1 d . . . . .
 N2 N 0.3205(3) -0.0624(4) 0.5495(4) 0.0576(17) Uani 1 1 d . . . . .
 N3 N 0.0815(3) -0.2164(4) 0.8108(4) 0.0614(18) Uani 1 1 d . . . . .
 N4 N 0.1143(3) -0.0777(4) 0.8784(4) 0.0607(18) Uani 1 1 d . . . . .
 C1 C 0.1776(3) 0.0792(4) 0.5925(4) 0.0495(17) Uani 1 1 d . . . . .
 C2 C 0.1430(3) 0.0925(4) 0.6296(4) 0.057(2) Uani 1 1 d D . . . .
 C3 C 0.1192(4) 0.1628(5) 0.6255(5) 0.068(2) Uani 1 1 d . . . . .
 H3A H 0.0947 0.1728 0.6489 0.081 Uiso 1 1 calc R . . . .
 C4 C 0.1337(4) 0.2169(5) 0.5851(5) 0.074(3) Uani 1 1 d . . . . .
 H4A H 0.1189 0.2628 0.5831 0.089 Uiso 1 1 calc R . . . .
 C5 C 0.1688(4) 0.2033(5) 0.5494(5) 0.068(2) Uani 1 1 d . . . . .
 H5 H 0.1780 0.2398 0.5237 0.082 Uiso 1 1 calc R . . . .
 C6 C 0.1914(3) 0.1321(4) 0.5518(4) 0.0547(19) Uani 1 1 d . . . . .
 C7 C 0.2268(4) 0.1209(5) 0.5112(5) 0.062(2) Uani 1 1 d . . . . .
 H7A H 0.2298 0.1592 0.4837 0.075 Uiso 1 1 calc R . . . .
 C8 C 0.2848(4) 0.0671(6) 0.4573(5) 0.073(3) Uani 1 1 d . . . . .
 H8A H 0.2850 0.1167 0.4412 0.088 Uiso 1 1 calc R . . . .
 H8B H 0.2687 0.0363 0.4224 0.088 Uiso 1 1 calc R . . . .
 C9 C 0.3377(4) 0.0420(5) 0.4781(5) 0.066(2) Uani 1 1 d . . . . .
 C10 C 0.3645(5) 0.0879(7) 0.5347(7) 0.084(3) Uani 1 1 d . . . . .
 H10A H 0.3662 0.1380 0.5218 0.127 Uiso 1 1 calc GR . . . .
 H10B H 0.3977 0.0694 0.5489 0.127 Uiso 1 1 calc GR . . . .
 H10C H 0.3464 0.0850 0.5688 0.127 Uiso 1 1 calc GR . . . .
 C11 C 0.3638(5) 0.0534(7) 0.4218(7) 0.091(4) Uani 1 1 d . . . . .
 H11A H 0.3461 0.0273 0.3854 0.137 Uiso 1 1 calc GR . . . .
 H11B H 0.3974 0.0354 0.4326 0.137 Uiso 1 1 calc GR . . . .
 H11C H 0.3643 0.1046 0.4120 0.137 Uiso 1 1 calc GR . . . .
 C12 C 0.3410(4) -0.0413(6) 0.4931(5) 0.068(2) Uani 1 1 d . . . . .
 H12A H 0.3232 -0.0679 0.4565 0.081 Uiso 1 1 calc R . . . .
 H12B H 0.3757 -0.0563 0.4999 0.081 Uiso 1 1 calc R . . . .
 C13 C 0.3432(4) -0.1148(6) 0.5823(5) 0.070(3) Uani 1 1 d . . . . .
 H13 H 0.3720 -0.1310 0.5697 0.084 Uiso 1 1 calc R . . . .
 C14 C 0.2878(3) -0.1383(5) 0.6613(4) 0.0560(19) Uani 1 1 d . . . . .
 C15 C 0.2810(3) -0.1731(6) 0.7156(5) 0.063(2) Uani 1 1 d D . . . .
 C16 C 0.3141(5) -0.2255(8) 0.7453(7) 0.096(4) Uani 1 1 d . . . . .
 H16 H 0.3082 -0.2504 0.7810 0.116 Uiso 1 1 calc R . . . .
 C17 C 0.3564(5) -0.2397(10) 0.7203(8) 0.097(6) Uani 1 1 d . . . . .
 H17 H 0.3796 -0.2734 0.7408 0.152 Uiso 1 1 calc R . . . .
 C18 C 0.3649(5) -0.2057(8) 0.6665(6) 0.098(4) Uani 1 1 d . . . . .
 H18 H 0.3929 -0.2175 0.6501 0.117 Uiso 1 1 calc R . . . .
 C19 C 0.3306(4) -0.1524(6) 0.6360(5) 0.071(3) Uani 1 1 d . . . . .
 C20 C 0.1201(3) -0.2264(5) 0.6873(4) 0.058(2) Uani 1 1 d . . . . .
 C21 C 0.1409(4) -0.2396(5) 0.6342(5) 0.068(2) Uani 1 1 d D . . . .
 C22 C 0.1259(5) -0.3057(6) 0.5978(7) 0.093(4) Uani 1 1 d . . . . .
 H22 H 0.1369 -0.3149 0.5601 0.112 Uiso 1 1 calc R . . . .
 C23 C 0.0937(6) -0.3565(6) 0.6213(8) 0.105(5) Uani 1 1 d . . . . .
 H23 H 0.0851 -0.4002 0.5997 0.126 Uiso 1 1 calc R . . . .
 C24 C 0.0751(6) -0.3410(7) 0.6766(8) 0.100(4) Uani 1 1 d . . . . .
 H24 H 0.0531 -0.3732 0.6905 0.127 Uiso 1 1 calc R . . . .
 C25 C 0.0898(4) -0.2775(5) 0.7102(5) 0.069(2) Uani 1 1 d . . . . .
 C26 C 0.0733(4) -0.2679(6) 0.7707(6) 0.072(3) Uani 1 1 d . . . . .
 H26 H 0.0536 -0.3057 0.7814 0.087 Uiso 1 1 calc R . . . .
 C27 C 0.0622(5) -0.2251(7) 0.8704(6) 0.082(3) Uani 1 1 d . . . . .
 H27A H 0.0892 -0.2421 0.9036 0.098 Uiso 1 1 calc R . . . .
 H27B H 0.0368 -0.2628 0.8639 0.098 Uiso 1 1 calc R . . . .
 C28 C 0.0406(3) -0.1571(6) 0.8933(5) 0.081(2) Uani 1 1 d . . . . .
 C29 C 0.0048(4) -0.1206(7) 0.8411(5) 0.076(3) Uani 1 1 d . . . . .
 H29A H 0.0226 -0.1006 0.8106 0.113 Uiso 1 1 calc GR . . . .
 H29B H -0.0121 -0.0819 0.8586 0.113 Uiso 1 1 calc GR . . . .
 H29C H -0.0191 -0.1558 0.8206 0.113 Uiso 1 1 calc GR . . . .
 C30 C 0.0146(5) -0.1812(9) 0.9451(6) 0.098(4) Uani 1 1 d . . . . .
 H30A H 0.0007 -0.1394 0.9625 0.147 Uiso 1 1 calc GR . . . .
 H30B H 0.0380 -0.2051 0.9780 0.147 Uiso 1 1 calc GR . . . .
 H30C H -0.0117 -0.2147 0.9280 0.147 Uiso 1 1 calc GR . . . .
 C31 C 0.0817(4) -0.1056(7) 0.9228(5) 0.076(3) Uani 1 1 d . . . . .
 H31A H 0.1027 -0.1305 0.9582 0.091 Uiso 1 1 calc R . . . .
 H31B H 0.0667 -0.0639 0.9400 0.091 Uiso 1 1 calc R . . . .
 C32 C 0.1373(4) -0.0162(6) 0.8965(4) 0.066(2) Uani 1 1 d . . . . .
 H32 H 0.1299 0.0051 0.9329 0.079 Uiso 1 1 calc R . . . .
 C33 C 0.1857(3) 0.0017(5) 0.8090(4) 0.0522(18) Uani 1 1 d . . . . .
 C34 C 0.2228(3) 0.0391(5) 0.7852(4) 0.060(2) Uani 1 1 d D . . . .
 C35 C 0.2466(4) 0.0998(6) 0.8193(5) 0.075(3) Uani 1 1 d . . . . .
 H35 H 0.2718 0.1248 0.8047 0.090 Uiso 1 1 calc R . . . .
 C36 C 0.2314(5) 0.1223(7) 0.8765(6) 0.083(3) Uani 1 1 d . . . . .
 H36 H 0.2454 0.1638 0.8980 0.100 Uiso 1 1 calc R . . . .
 C37 C 0.1965(5) 0.0836(6) 0.8995(6) 0.081(3) Uani 1 1 d . . . . .
 H37 H 0.1881 0.0977 0.9378 0.097 Uiso 1 1 calc R . . . .
 C38 C 0.1728(4) 0.0229(5) 0.8670(5) 0.064(2) Uani 1 1 d . . . . .
 O10 O 0.0386(9) 0.061(2) 0.6852(12) 0.58(2) Uiso 1 1 d D . . . .
 O11 O 0.0197(9) 0.0405(14) 0.5823(10) 0.563(11) Uiso 1 1 d D . . . .
 O12 O -0.0330(2) 0.0970(4) 0.6371(3) 0.522(14) Uiso 1 1 d D . . . .
 N5 N 0.008(16) 0.068(4) 0.6296(12) 0.55(3) Uiso 1 1 d D . . . .
 O16 O 0.490(3) 0.032(2) 0.637(2) 0.50(3) Uiso 1 1 d D . . . .
 O17 O 0.487(2) -0.083(2) 0.6413(18) 0.43(2) Uiso 1 1 d D . . . .
 O18 O 0.4949(19) -0.033(2) 0.5560(15) 0.44(2) Uiso 1 1 d D . . . .
 O24 O 0.5000 -0.059(5) 0.2500 0.40(3) Uiso 1 2 d S T P . .
 H24A H 0.5176 -0.09708 0.2552 0.598 Uiso 0.5 1 d G . . . .
 H24B H 0.4845 -0.0327 0.2198 0.598 Uiso 0.5 1 d G . . . .
 N7 N 0.490(4) -0.0272(18) 0.611(2) 0.46(6) Uiso 1 1 d D . . . .
 O20 O 0.514(3) -0.136(5) 0.949(4) 0.49(3) Uiso 1 1 d . . . . .
 H20A H 0.5279 -0.1319 0.9168 0.730 Uiso 1 1 d G . . . .
 H20B H 0.4860 -0.1568 0.9378 0.730 Uiso 1 1 d G . . . .
 O22 O 0.604(2) -0.027(2) 0.749(2) 0.388(17) Uiso 1 1 d . . . . .
 H22A H 0.6187 -0.0641 0.7370 0.581 Uiso 1 1 d G . . . .
 H22B H 0.5793 -0.0158 0.7193 0.581 Uiso 1 1 d G . . . .
 O13 O 0.2309(4) 0.1906(5) 0.3554(4) 0.094(2) Uani 1 1 d . . . . .
 O14 O 0.1977(4) 0.2735(6) 0.4028(5) 0.118(4) Uani 1 1 d . . . . .
 O15 O 0.2078(4) 0.2869(6) 0.3064(5) 0.114(3) Uani 1 1 d . . . . .
 N6 N 0.2116(3) 0.2521(5) 0.3557(4) 0.103(2) Uani 1 1 d . . . . .
 O23 O -0.0952(6) 0.1655(11) 0.5209(6) 0.154(5) Uani 1 1 d . . . . .
 H23A H -0.1182 0.1592 0.5421 0.231 Uiso 1 1 d G . . . .
 H23B H -0.0677 0.1501 0.5424 0.231 Uiso 1 1 d G . . . .
 O21 O 0.1898(4) 0.4345(5) 0.3058(6) 0.113(3) Uani 1 1 d . . . . .
 H21A H 0.1943 0.3946 0.3264 0.169 Uiso 1 1 d G . . . .
 H21B H 0.1591 0.4393 0.2887 0.169 Uiso 1 1 d G . . . .
 O19 O 0.2963(3) -0.2627(3) 0.4927(3) 0.0600(15) Uani 1 1 d . . . . .
 H19A H 0.2821 -0.2394 0.5183 0.090 Uiso 1 1 d G . . . .
 H19B H 0.3266 -0.2746 0.5105 0.090 Uiso 1 1 d G . . . .

loop_
  _atom_site_aniso_label
  _atom_site_aniso_U_11
  _atom_site_aniso_U_22
  _atom_site_aniso_U_33
  _atom_site_aniso_U_23
  _atom_site_aniso_U_13
  _atom_site_aniso_U_12
 Yb1 0.0480(3) 0.0502(3) 0.0576(3) 0.00205(17) 0.01026(19) 0.00318(16)
 Pd1 0.0510(3) 0.0464(4) 0.0543(4) 0.0025(2) 0.0110(3) 0.0052(2)
 Pd2 0.0452(3) 0.0546(4) 0.0565(4) 0.0032(2) 0.0077(3) 0.0023(2)
 O1 0.060(3) 0.048(3) 0.065(3) 0.011(3) 0.017(3) 0.010(2)
 O2 0.053(3) 0.058(3) 0.065(4) 0.010(3) 0.013(3) 0.015(3)
 O3 0.060(3) 0.062(4) 0.074(4) 0.002(3) 0.019(3) 0.012(3)
 O4 0.058(3) 0.072(4) 0.063(4) 0.021(3) 0.013(3) 0.012(3)
 O5 0.056(3) 0.051(3) 0.073(4) 0.004(3) 0.017(3) -0.004(3)
 O6 0.057(3) 0.066(4) 0.051(3) -0.006(3) 0.015(2) -0.003(3)
 O7 0.067(4) 0.059(4) 0.072(4) -0.010(3) 0.020(3) -0.001(3)
 O8 0.065(4) 0.064(4) 0.069(4) -0.004(3) 0.015(3) -0.006(3)
 O9 0.052(3) 0.079(5) 0.077(4) 0.005(3) 0.000(3) 0.005(3)
 N1 0.057(4) 0.050(4) 0.064(4) 0.001(3) 0.015(3) 0.004(3)
 N2 0.058(4) 0.052(4) 0.066(4) 0.001(3) 0.020(3) 0.001(3)
 N3 0.057(4) 0.059(4) 0.070(5) 0.010(4) 0.015(3) 0.010(3)
 N4 0.050(4) 0.077(5) 0.057(4) -0.001(3) 0.012(3) -0.004(3)
 C1 0.047(4) 0.046(4) 0.050(4) -0.003(3) -0.002(3) 0.007(3)
 C2 0.055(5) 0.049(5) 0.064(5) -0.001(4) 0.002(4) 0.004(4)
 C3 0.063(5) 0.052(5) 0.085(6) -0.023(4) 0.006(4) 0.013(4)
 C4 0.081(7) 0.047(5) 0.089(7) -0.010(5) 0.004(5) 0.014(5)
 C5 0.071(6) 0.048(5) 0.080(6) 0.000(4) 0.002(5) 0.007(4)
 C6 0.051(4) 0.046(4) 0.064(5) 0.002(3) 0.004(4) 0.002(3)
 C7 0.067(5) 0.051(5) 0.067(5) 0.005(4) 0.009(4) -0.002(4)
 C8 0.081(7) 0.066(6) 0.075(6) 0.009(5) 0.019(5) -0.002(5)
 C9 0.071(6) 0.048(5) 0.085(6) 0.003(4) 0.027(5) 0.002(4)
 C10 0.075(7) 0.078(7) 0.103(9) -0.005(6) 0.023(6) -0.003(5)
 C11 0.104(9) 0.081(7) 0.102(9) 0.000(7) 0.053(8) 0.003(7)
 C12 0.080(6) 0.064(6) 0.066(5) 0.004(4) 0.034(5) 0.004(5)
 C13 0.059(5) 0.069(6) 0.089(7) 0.005(5) 0.028(5) 0.017(4)
 C14 0.050(4) 0.054(5) 0.063(5) 0.006(4) 0.008(4) 0.013(3)
 C15 0.053(5) 0.072(6) 0.064(5) 0.017(4) 0.010(4) 0.015(4)
 C16 0.075(8) 0.100(9) 0.103(9) 0.040(7) 0.020(7) 0.030(7)
 C17 0.082(9) 0.104(14) 0.104(13) 0.043(11) 0.033(9) 0.033(10)
 C18 0.076(7) 0.130(11) 0.092(8) 0.040(8) 0.028(6) 0.048(7)
 C19 0.057(5) 0.080(7) 0.077(6) 0.020(5) 0.015(4) 0.020(5)
 C20 0.059(5) 0.045(4) 0.070(5) -0.011(4) 0.014(4) 0.006(3)
 C21 0.071(6) 0.051(5) 0.077(6) -0.009(4) 0.006(5) 0.009(4)
 C22 0.105(9) 0.059(6) 0.120(10) -0.039(6) 0.035(7) -0.002(6)
 C23 0.142(13) 0.050(6) 0.136(12) -0.023(7) 0.058(10) -0.018(7)
 C24 0.111(11) 0.052(7) 0.135(13) -0.022(7) 0.043(9) -0.016(7)
 C25 0.077(6) 0.045(5) 0.084(7) -0.009(4) 0.016(5) 0.003(4)
 C26 0.065(6) 0.059(6) 0.095(8) 0.018(5) 0.022(5) 0.005(4)
 C27 0.080(7) 0.088(8) 0.084(7) 0.023(6) 0.031(6) -0.010(6)
 C28 0.078(5) 0.089(6) 0.082(5) 0.021(4) 0.030(4) -0.010(4)
 C29 0.048(5) 0.100(8) 0.077(6) -0.007(6) 0.007(4) -0.001(5)
 C30 0.069(7) 0.145(13) 0.081(8) 0.007(8) 0.015(6) -0.020(7)
 C31 0.058(5) 0.114(9) 0.056(5) -0.001(5) 0.012(4) -0.015(5)
 C32 0.061(5) 0.084(7) 0.052(5) -0.009(4) 0.010(4) 0.001(5)
 C33 0.050(4) 0.052(4) 0.051(4) -0.005(3) 0.000(3) 0.005(3)
 C34 0.055(5) 0.063(5) 0.063(5) 0.003(4) 0.010(4) 0.000(4)
 C35 0.072(6) 0.065(6) 0.084(7) -0.007(5) 0.006(5) -0.018(5)
 C36 0.085(7) 0.083(7) 0.078(7) -0.029(6) 0.007(6) -0.016(6)
 C37 0.093(8) 0.074(7) 0.073(7) -0.023(5) 0.011(6) -0.002(6)
 C38 0.059(5) 0.063(6) 0.068(5) -0.002(4) 0.008(4) 0.001(4)
 O13 0.104(6) 0.079(5) 0.092(6) -0.006(4) 0.003(5) 0.008(5)
 O14 0.137(9) 0.126(8) 0.107(7) -0.049(6) 0.060(6) -0.021(7)
 O15 0.144(9) 0.105(7) 0.089(6) 0.018(5) 0.014(6) -0.001(6)
 N6 0.125(5) 0.107(6) 0.097(5) -0.035(4) 0.057(4) -0.005(4)
 O23 0.127(10) 0.228(16) 0.114(9) 0.007(10) 0.042(8) 0.027(12)
 O21 0.109(7) 0.079(6) 0.163(10) -0.009(6) 0.058(7) -0.034(5)
 O19 0.090(4) 0.059(3) 0.036(3) 0.006(2) 0.023(3) 0.018(3)

_geom_special_details
;
 All esds (except the esd in the dihedral angle between two l.s. planes)
 are estimated using the full covariance matrix.  The cell esds are taken
 into account individually in the estimation of esds in distances, angles
 and torsion angles; correlations between esds in cell parameters are only
 used when they are defined by crystal symmetry.  An approximate (isotropic)
 treatment of cell esds is used for estimating esds involving l.s. planes.
;
loop_
  _geom_bond_atom_site_label_1
  _geom_bond_atom_site_label_2
  _geom_bond_distance
  _geom_bond_site_symmetry_2
  _geom_bond_publ_flag
 Yb1 Pd1 3.5267(7) . ?
 Yb1 Pd2 3.5411(7) . ?
 Yb1 O1 2.362(6) . ?
 Yb1 O2 2.308(6) . ?
 Yb1 O3 2.451(6) . ?
 Yb1 O4 2.385(6) . ?
 Yb1 O5 2.334(6) . ?
 Yb1 O6 2.341(6) . ?
 Yb1 O7 2.428(6) . ?
 Yb1 O8 2.394(7) . ?
 Yb1 O9 2.328(7) . ?
 Pd1 O1 1.980(6) . ?
 Pd1 O2 1.990(6) . ?
 Pd1 N1 1.999(7) . ?
 Pd1 N2 1.991(7) . ?
 Pd2 O5 1.989(6) . ?
 Pd2 O6 1.984(6) . ?
 Pd2 N3 1.988(8) . ?
 Pd2 N4 1.995(8) . ?
 O1 C1 1.334(9) . ?
 O2 C14 1.325(10) . ?
 O3 H3 0.859(12) . ?
 O3 C2 1.323(11) . ?
 O4 H4 0.848(10) . ?
 O4 C15 1.377(11) . ?
 O5 C20 1.324(10) . ?
 O6 C33 1.284(10) . ?
 O7 H7 0.852(13) . ?
 O7 C21 1.298(12) . ?
 O8 H8 0.849(11) . ?
 O8 C34 1.328(11) . ?
 O9 H9A 0.9287 . ?
 O9 H9B 0.9339 . ?
 N1 C7 1.280(12) . ?
 N1 C8 1.474(13) . ?
 N2 C12 1.479(12) . ?
 N2 C13 1.275(12) . ?
 N3 C26 1.263(14) . ?
 N3 C27 1.482(13) . ?
 N4 C31 1.515(12) . ?
 N4 C32 1.309(12) . ?
 C1 C2 1.371(13) . ?
 C1 C6 1.401(12) . ?
 C2 C3 1.435(12) . ?
 C3 H3A 0.9300 . ?
 C3 C4 1.419(16) . ?
 C4 H4A 0.9300 . ?
 C4 C5 1.361(16) . ?
 C5 H5 0.9300 . ?
 C5 C6 1.436(12) . ?
 C6 C7 1.436(13) . ?
 C7 H7A 0.9300 . ?
 C8 H8A 0.9700 . ?
 C8 H8B 0.9700 . ?
 C8 C9 1.501(15) . ?
 C9 C10 1.538(16) . ?
 C9 C11 1.530(15) . ?
 C9 C12 1.556(13) . ?
 C10 H10A 0.9600 . ?
 C10 H10B 0.9600 . ?
 C10 H10C 0.9600 . ?
 C11 H11A 0.9600 . ?
 C11 H11B 0.9600 . ?
 C11 H11C 0.9600 . ?
 C12 H12A 0.9700 . ?
 C12 H12B 0.9700 . ?
 C13 H13 0.9300 . ?
 C13 C19 1.436(15) . ?
 C14 C15 1.370(13) . ?
 C14 C19 1.408(13) . ?
 C15 C16 1.384(13) . ?
 C16 H16 0.9300 . ?
 C16 C17 1.389(18) . ?
 C17 H17 0.9300 . ?
 C17 C18 1.368(18) . ?
 C18 H18 0.9300 . ?
 C18 C19 1.419(14) . ?
 C20 C21 1.388(14) . ?
 C20 C25 1.399(14) . ?
 C21 C22 1.453(13) . ?
 C22 H22 0.9300 . ?
 C22 C23 1.435(18) . ?
 C23 H23 0.9300 . ?
 C23 C24 1.407(19) . ?
 C24 H24 0.9300 . ?
 C24 C25 1.384(16) . ?
 C25 C26 1.464(15) . ?
 C26 H26 0.9300 . ?
 C27 H27A 0.9700 . ?
 C27 H27B 0.9700 . ?
 C27 C28 1.498(16) . ?
 C28 C29 1.492(14) . ?
 C28 C30 1.498(15) . ?
 C28 C31 1.506(14) . ?
 C29 H29A 0.9604 . ?
 C29 H29B 0.9604 . ?
 C29 H29C 0.9604 . ?
 C30 H30A 0.9600 . ?
 C30 H30B 0.9600 . ?
 C30 H30C 0.9600 . ?
 C31 H31A 0.9700 . ?
 C31 H31B 0.9700 . ?
 C32 H32 0.9300 . ?
 C32 C38 1.445(14) . ?
 C33 C34 1.399(13) . ?
 C33 C38 1.410(13) . ?
 C34 C35 1.415(13) . ?
 C35 H35 0.9300 . ?
 C35 C36 1.428(16) . ?
 C36 H36 0.9300 . ?
 C36 C37 1.355(18) . ?
 C37 H37 0.9300 . ?
 C37 C38 1.398(14) . ?
 O10 N5 1.32(4) . ?
 O11 N5 1.23(4) . ?
 O12 N5 1.28(4) . ?
 O16 N7 1.217(10) . ?
 O17 N7 1.221(12) . ?
 O18 N7 1.210(10) . ?
 O24 H24A 0.8464 . ?
 O24 H24B 0.8487 . ?
 O20 H20A 0.8497 . ?
 O20 H20B 0.8497 . ?
 O22 H22A 0.8500 . ?
 O22 H22B 0.8600 . ?
 O13 N6 1.243(12) . ?
 O14 N6 1.211(12) . ?
 O15 N6 1.219(13) . ?
 O23 H23A 0.8513 . ?
 O23 H23B 0.8495 . ?
 O21 H21A 0.8492 . ?
 O21 H21B 0.8503 . ?
 O19 H19A 0.8501 . ?
 O19 H19B 0.8700 . ?

loop_
  _geom_angle_atom_site_label_1
  _geom_angle_atom_site_label_2
  _geom_angle_atom_site_label_3
  _geom_angle
  _geom_angle_site_symmetry_1
  _geom_angle_site_symmetry_3
  _geom_angle_publ_flag
 Pd1 Yb1 Pd2 169.45(2) . . ?
 O1 Yb1 Pd1 32.22(14) . . ?
 O1 Yb1 Pd2 152.27(14) . . ?
 O1 Yb1 O3 65.0(2) . . ?
 O1 Yb1 O4 126.9(2) . . ?
 O1 Yb1 O7 106.1(2) . . ?
 O1 Yb1 O8 74.5(2) . . ?
 O2 Yb1 Pd1 32.00(14) . . ?
 O2 Yb1 Pd2 140.69(15) . . ?
 O2 Yb1 O1 64.2(2) . . ?
 O2 Yb1 O3 126.5(2) . . ?
 O2 Yb1 O4 65.8(2) . . ?
 O2 Yb1 O5 127.1(2) . . ?
 O2 Yb1 O6 132.5(2) . . ?
 O2 Yb1 O7 73.0(2) . . ?
 O2 Yb1 O8 78.6(2) . . ?
 O2 Yb1 O9 113.2(3) . . ?
 O3 Yb1 Pd1 96.35(16) . . ?
 O3 Yb1 Pd2 87.34(16) . . ?
 O4 Yb1 Pd1 96.78(15) . . ?
 O4 Yb1 Pd2 74.96(15) . . ?
 O4 Yb1 O3 145.4(2) . . ?
 O4 Yb1 O7 74.4(2) . . ?
 O4 Yb1 O8 79.6(2) . . ?
 O5 Yb1 Pd1 152.32(16) . . ?
 O5 Yb1 Pd2 31.93(16) . . ?
 O5 Yb1 O1 156.1(2) . . ?
 O5 Yb1 O3 106.3(2) . . ?
 O5 Yb1 O4 73.5(2) . . ?
 O5 Yb1 O6 63.7(2) . . ?
 O5 Yb1 O7 64.4(2) . . ?
 O5 Yb1 O8 125.9(2) . . ?
 O6 Yb1 Pd1 140.86(15) . . ?
 O6 Yb1 Pd2 31.85(15) . . ?
 O6 Yb1 O1 127.5(2) . . ?
 O6 Yb1 O3 71.8(2) . . ?
 O6 Yb1 O4 77.8(2) . . ?
 O6 Yb1 O7 126.0(2) . . ?
 O6 Yb1 O8 65.2(2) . . ?
 O7 Yb1 Pd1 88.11(16) . . ?
 O7 Yb1 Pd2 95.77(16) . . ?
 O7 Yb1 O3 138.0(2) . . ?
 O8 Yb1 Pd1 75.64(16) . . ?
 O8 Yb1 Pd2 96.16(16) . . ?
 O8 Yb1 O3 72.8(2) . . ?
 O8 Yb1 O7 147.4(2) . . ?
 O9 Yb1 Pd1 94.5(2) . . ?
 O9 Yb1 Pd2 96.0(2) . . ?
 O9 Yb1 O1 77.0(2) . . ?
 O9 Yb1 O3 69.6(2) . . ?
 O9 Yb1 O4 140.6(2) . . ?
 O9 Yb1 O5 79.1(2) . . ?
 O9 Yb1 O6 114.4(2) . . ?
 O9 Yb1 O7 68.4(2) . . ?
 O9 Yb1 O8 139.8(2) . . ?
 O1 Pd1 Yb1 39.49(16) . . ?
 O1 Pd1 O2 77.3(2) . . ?
 O1 Pd1 N1 92.9(3) . . ?
 O1 Pd1 N2 170.6(3) . . ?
 O2 Pd1 Yb1 37.93(16) . . ?
 O2 Pd1 N1 170.0(3) . . ?
 O2 Pd1 N2 93.2(3) . . ?
 N1 Pd1 Yb1 132.4(2) . . ?
 N2 Pd1 Yb1 131.1(2) . . ?
 N2 Pd1 N1 96.5(3) . . ?
 O5 Pd2 Yb1 38.36(17) . . ?
 O5 Pd2 N4 169.7(3) . . ?
 O6 Pd2 Yb1 38.51(16) . . ?
 O6 Pd2 O5 76.7(2) . . ?
 O6 Pd2 N3 170.1(3) . . ?
 O6 Pd2 N4 93.2(3) . . ?
 N3 Pd2 Yb1 132.0(2) . . ?
 N3 Pd2 O5 93.7(3) . . ?
 N3 Pd2 N4 96.5(3) . . ?
 N4 Pd2 Yb1 131.4(2) . . ?
 Pd1 O1 Yb1 108.3(2) . . ?
 C1 O1 Yb1 122.2(5) . . ?
 C1 O1 Pd1 125.4(5) . . ?
 Pd1 O2 Yb1 110.1(2) . . ?
 C14 O2 Yb1 122.8(5) . . ?
 C14 O2 Pd1 126.1(6) . . ?
 Yb1 O3 H3 127(4) . . ?
 C2 O3 Yb1 117.6(5) . . ?
 C2 O3 H3 114(2) . . ?
 Yb1 O4 H4 129.6(18) . . ?
 C15 O4 Yb1 119.2(5) . . ?
 C15 O4 H4 110.5(18) . . ?
 Pd2 O5 Yb1 109.7(3) . . ?
 C20 O5 Yb1 124.2(6) . . ?
 C20 O5 Pd2 126.0(6) . . ?
 Pd2 O6 Yb1 109.6(3) . . ?
 C33 O6 Yb1 123.1(5) . . ?
 C33 O6 Pd2 127.0(5) . . ?
 Yb1 O7 H7 125(3) . . ?
 C21 O7 Yb1 118.0(6) . . ?
 C21 O7 H7 117(3) . . ?
 Yb1 O8 H8 114(7) . . ?
 C34 O8 Yb1 118.0(6) . . ?
 C34 O8 H8 112(4) . . ?
 Yb1 O9 H9A 112.5 . . ?
 Yb1 O9 H9B 113.9 . . ?
 H9A O9 H9B 105.3 . . ?
 C7 N1 Pd1 121.3(7) . . ?
 C7 N1 C8 117.0(8) . . ?
 C8 N1 Pd1 121.7(6) . . ?
 C12 N2 Pd1 122.1(6) . . ?
 C13 N2 Pd1 122.5(7) . . ?
 C13 N2 C12 115.1(8) . . ?
 C26 N3 Pd2 122.7(7) . . ?
 C26 N3 C27 117.4(9) . . ?
 C27 N3 Pd2 119.9(7) . . ?
 C31 N4 Pd2 123.4(6) . . ?
 C32 N4 Pd2 122.2(7) . . ?
 C32 N4 C31 114.4(8) . . ?
 O1 C1 C2 115.5(8) . . ?
 O1 C1 C6 122.0(8) . . ?
 C2 C1 C6 122.5(7) . . ?
 O3 C2 C1 119.0(7) . . ?
 O3 C2 C3 122.3(9) . . ?
 C1 C2 C3 118.7(9) . . ?
 C2 C3 H3A 120.5 . . ?
 C4 C3 C2 118.9(9) . . ?
 C4 C3 H3A 120.6 . . ?
 C3 C4 H4A 119.1 . . ?
 C5 C4 C3 121.8(9) . . ?
 C5 C4 H4A 119.1 . . ?
 C4 C5 H5 120.3 . . ?
 C4 C5 C6 119.4(10) . . ?
 C6 C5 H5 120.3 . . ?
 C1 C6 C5 118.8(9) . . ?
 C1 C6 C7 124.9(8) . . ?
 C5 C6 C7 116.4(8) . . ?
 N1 C7 C6 129.3(9) . . ?
 N1 C7 H7A 115.4 . . ?
 C6 C7 H7A 115.3 . . ?
 N1 C8 H8A 108.7 . . ?
 N1 C8 H8B 108.7 . . ?
 N1 C8 C9 114.6(9) . . ?
 H8A C8 H8B 107.6 . . ?
 C9 C8 H8A 108.6 . . ?
 C9 C8 H8B 108.5 . . ?
 C8 C9 C10 110.6(9) . . ?
 C8 C9 C11 107.1(10) . . ?
 C8 C9 C12 112.0(9) . . ?
 C10 C9 C11 108.9(10) . . ?
 C10 C9 C12 111.8(9) . . ?
 C11 C9 C12 106.2(8) . . ?
 C9 C10 H10A 109.3 . . ?
 C9 C10 H10B 109.5 . . ?
 C9 C10 H10C 109.7 . . ?
 H10A C10 H10B 109.5 . . ?
 H10A C10 H10C 109.5 . . ?
 H10B C10 H10C 109.5 . . ?
 C9 C11 H11A 109.5 . . ?
 C9 C11 H11B 109.4 . . ?
 C9 C11 H11C 109.5 . . ?
 H11A C11 H11B 109.5 . . ?
 H11A C11 H11C 109.5 . . ?
 H11B C11 H11C 109.5 . . ?
 N2 C12 C9 114.1(8) . . ?
 N2 C12 H12A 108.7 . . ?
 N2 C12 H12B 108.9 . . ?
 C9 C12 H12A 108.6 . . ?
 C9 C12 H12B 108.8 . . ?
 H12A C12 H12B 107.6 . . ?
 N2 C13 H13 115.4 . . ?
 N2 C13 C19 129.3(9) . . ?
 C19 C13 H13 115.2 . . ?
 O2 C14 C15 117.3(8) . . ?
 O2 C14 C19 122.5(8) . . ?
 C15 C14 C19 120.2(8) . . ?
 O4 C15 C16 123.8(9) . . ?
 C14 C15 O4 114.5(7) . . ?
 C14 C15 C16 121.7(9) . . ?
 C15 C16 H16 120.9 . . ?
 C15 C16 C17 118.2(11) . . ?
 C17 C16 H16 120.9 . . ?
 C16 C17 H17 119.1 . . ?
 C18 C17 C16 122.0(10) . . ?
 C18 C17 H17 119.0 . . ?
 C17 C18 H18 120.2 . . ?
 C17 C18 C19 119.7(11) . . ?
 C19 C18 H18 120.2 . . ?
 C14 C19 C13 124.5(9) . . ?
 C14 C19 C18 118.2(9) . . ?
 C18 C19 C13 117.3(9) . . ?
 O5 C20 C21 112.8(8) . . ?
 O5 C20 C25 124.7(8) . . ?
 C21 C20 C25 122.4(8) . . ?
 O7 C21 C20 119.3(8) . . ?
 O7 C21 C22 122.9(10) . . ?
 C20 C21 C22 117.8(10) . . ?
 C21 C22 H22 120.7 . . ?
 C23 C22 C21 118.6(12) . . ?
 C23 C22 H22 120.7 . . ?
 C22 C23 H23 119.5 . . ?
 C24 C23 C22 120.8(11) . . ?
 C24 C23 H23 119.6 . . ?
 C23 C24 H24 120.4 . . ?
 C25 C24 C23 119.3(13) . . ?
 C25 C24 H24 120.2 . . ?
 C20 C25 C26 122.4(9) . . ?
 C24 C25 C20 120.7(11) . . ?
 C24 C25 C26 116.9(11) . . ?
 N3 C26 C25 130.2(10) . . ?
 N3 C26 H26 114.8 . . ?
 C25 C26 H26 115.0 . . ?
 N3 C27 H27A 108.6 . . ?
 N3 C27 H27B 108.4 . . ?
 N3 C27 C28 115.0(9) . . ?
 H27A C27 H27B 107.6 . . ?
 C28 C27 H27A 108.6 . . ?
 C28 C27 H27B 108.5 . . ?
 C29 C28 C27 111.7(9) . . ?
 C29 C28 C31 111.3(9) . . ?
 C30 C28 C27 105.8(10) . . ?
 C30 C28 C29 110.4(9) . . ?
 C30 C28 C31 107.1(9) . . ?
 C31 C28 C27 110.3(9) . . ?
 C28 C29 H29A 109.5 . . ?
 C28 C29 H29B 109.6 . . ?
 C28 C29 H29C 109.4 . . ?
 H29A C29 H29B 109.4 . . ?
 H29A C29 H29C 109.4 . . ?
 H29B C29 H29C 109.4 . . ?
 C28 C30 H30A 109.6 . . ?
 C28 C30 H30B 109.4 . . ?
 C28 C30 H30C 109.4 . . ?
 H30A C30 H30B 109.5 . . ?
 H30A C30 H30C 109.5 . . ?
 H30B C30 H30C 109.5 . . ?
 N4 C31 H31A 108.5 . . ?
 N4 C31 H31B 108.4 . . ?
 C28 C31 N4 115.4(8) . . ?
 C28 C31 H31A 108.3 . . ?
 C28 C31 H31B 108.5 . . ?
 H31A C31 H31B 107.5 . . ?
 N4 C32 H32 115.8 . . ?
 N4 C32 C38 128.4(9) . . ?
 C38 C32 H32 115.8 . . ?
 O6 C33 C34 115.2(8) . . ?
 O6 C33 C38 124.2(8) . . ?
 C34 C33 C38 120.6(8) . . ?
 O8 C34 C33 117.2(8) . . ?
 O8 C34 C35 123.5(9) . . ?
 C33 C34 C35 119.3(9) . . ?
 C34 C35 H35 120.3 . . ?
 C36 C35 C34 119.1(10) . . ?
 C36 C35 H35 120.6 . . ?
 C35 C36 H36 119.6 . . ?
 C37 C36 C35 120.3(10) . . ?
 C37 C36 H36 120.1 . . ?
 C36 C37 H37 119.2 . . ?
 C36 C37 C38 121.6(11) . . ?
 C38 C37 H37 119.3 . . ?
 C33 C38 C32 123.6(9) . . ?
 C37 C38 C32 117.4(10) . . ?
 C37 C38 C33 119.0(10) . . ?
 O11 N5 O10 119.0 . . ?
 O12 N5 O10 110.1 . . ?
 O12 N5 O11 131.0 . . ?
 H24A O24 H24B 139.0 . . ?
 O16 N7 O17 119.2(17) . . ?
 O16 N7 O18 122.5(18) . . ?
 O17 N7 O18 118.2(17) . . ?
 H20A O20 H20B 109.6 . . ?
 H22A O22 H22B 108.1 . . ?
 O14 N6 O13 120.0(11) . . ?
 O14 N6 O15 124.5(12) . . ?
 O15 N6 O13 115.6(10) . . ?
 H23A O23 H23B 109.5 . . ?
 H21A O21 H21B 109.5 . . ?
 H19A O19 H19B 111.0 . . ?

loop_
  _geom_torsion_atom_site_label_1
  _geom_torsion_atom_site_label_2
  _geom_torsion_atom_site_label_3
  _geom_torsion_atom_site_label_4
  _geom_torsion
  _geom_torsion_site_symmetry_1
  _geom_torsion_site_symmetry_2
  _geom_torsion_site_symmetry_3
  _geom_torsion_site_symmetry_4
  _geom_torsion_publ_flag
 Yb1 O1 C1 C2 -8.6(10) . . . . ?
 Yb1 O1 C1 C6 173.6(6) . . . . ?
 Yb1 O2 C14 C15 -2.2(12) . . . . ?
 Yb1 O2 C14 C19 176.5(8) . . . . ?
 Yb1 O3 C2 C1 2.8(10) . . . . ?
 Yb1 O3 C2 C3 -177.3(7) . . . . ?
 Yb1 O4 C15 C14 7.6(12) . . . . ?
 Yb1 O4 C15 C16 -171.3(10) . . . . ?
 Yb1 O5 C20 C21 6.5(10) . . . . ?
 Yb1 O5 C20 C25 -175.8(7) . . . . ?
 Yb1 O6 C33 C34 -6.7(10) . . . . ?
 Yb1 O6 C33 C38 171.8(7) . . . . ?
 Yb1 O7 C21 C20 -10.7(12) . . . . ?
 Yb1 O7 C21 C22 167.9(9) . . . . ?
 Yb1 O8 C34 C33 11.0(11) . . . . ?
 Yb1 O8 C34 C35 -169.3(8) . . . . ?
 Pd1 O1 C1 C2 -163.2(6) . . . . ?
 Pd1 O1 C1 C6 19.0(11) . . . . ?
 Pd1 O2 C14 C15 165.2(7) . . . . ?
 Pd1 O2 C14 C19 -16.2(13) . . . . ?
 Pd1 N1 C7 C6 -5.0(14) . . . . ?
 Pd1 N1 C8 C9 -43.3(11) . . . . ?
 Pd1 N2 C12 C9 40.7(12) . . . . ?
 Pd1 N2 C13 C19 -0.1(17) . . . . ?
 Pd2 O5 C20 C21 -169.7(6) . . . . ?
 Pd2 O5 C20 C25 8.1(13) . . . . ?
 Pd2 O6 C33 C34 166.2(6) . . . . ?
 Pd2 O6 C33 C38 -15.2(12) . . . . ?
 Pd2 N3 C26 C25 1.3(15) . . . . ?
 Pd2 N3 C27 C28 42.9(12) . . . . ?
 Pd2 N4 C31 C28 -21.6(13) . . . . ?
 Pd2 N4 C32 C38 -4.4(14) . . . . ?
 O1 C1 C2 O3 3.4(12) . . . . ?
 O1 C1 C2 C3 -176.5(7) . . . . ?
 O1 C1 C6 C5 178.4(8) . . . . ?
 O1 C1 C6 C7 -1.3(13) . . . . ?
 O2 C14 C15 O4 -3.6(14) . . . . ?
 O2 C14 C15 C16 175.3(11) . . . . ?
 O2 C14 C19 C13 6.4(18) . . . . ?
 O2 C14 C19 C18 -175.7(11) . . . . ?
 O3 C2 C3 C4 177.7(9) . . . . ?
 O4 C15 C16 C17 -178.1(14) . . . . ?
 O5 C20 C21 O7 3.3(13) . . . . ?
 O5 C20 C21 C22 -175.4(9) . . . . ?
 O5 C20 C25 C24 175.7(11) . . . . ?
 O5 C20 C25 C26 -5.8(15) . . . . ?
 O6 C33 C34 O8 -3.2(12) . . . . ?
 O6 C33 C34 C35 177.1(9) . . . . ?
 O6 C33 C38 C32 5.8(14) . . . . ?
 O6 C33 C38 C37 -176.3(9) . . . . ?
 O7 C21 C22 C23 176.4(12) . . . . ?
 O8 C34 C35 C36 179.0(10) . . . . ?
 N1 C8 C9 C10 -56.8(11) . . . . ?
 N1 C8 C9 C11 -175.4(9) . . . . ?
 N1 C8 C9 C12 68.6(12) . . . . ?
 N2 C13 C19 C14 2(2) . . . . ?
 N2 C13 C19 C18 -175.5(13) . . . . ?
 N3 C27 C28 C29 48.7(13) . . . . ?
 N3 C27 C28 C30 168.8(10) . . . . ?
 N3 C27 C28 C31 -75.7(12) . . . . ?
 N4 C32 C38 C33 4.9(16) . . . . ?
 N4 C32 C38 C37 -173.0(10) . . . . ?
 C1 C2 C3 C4 -2.4(13) . . . . ?
 C1 C6 C7 N1 -6.2(16) . . . . ?
 C2 C1 C6 C5 0.7(13) . . . . ?
 C2 C1 C6 C7 -178.9(9) . . . . ?
 C2 C3 C4 C5 1.4(15) . . . . ?
 C3 C4 C5 C6 0.7(16) . . . . ?
 C4 C5 C6 C1 -1.8(14) . . . . ?
 C4 C5 C6 C7 177.9(9) . . . . ?
 C5 C6 C7 N1 174.1(10) . . . . ?
 C6 C1 C2 O3 -178.8(8) . . . . ?
 C6 C1 C2 C3 1.3(13) . . . . ?
 C7 N1 C8 C9 136.6(9) . . . . ?
 C8 N1 C7 C6 175.1(10) . . . . ?
 C8 C9 C12 N2 -67.2(12) . . . . ?
 C10 C9 C12 N2 57.5(12) . . . . ?
 C11 C9 C12 N2 176.2(10) . . . . ?
 C12 N2 C13 C19 -174.2(12) . . . . ?
 C13 N2 C12 C9 -145.2(10) . . . . ?
 C14 C15 C16 C17 3(2) . . . . ?
 C15 C14 C19 C13 -175.0(11) . . . . ?
 C15 C14 C19 C18 2.9(17) . . . . ?
 C15 C16 C17 C18 -2(3) . . . . ?
 C16 C17 C18 C19 2(3) . . . . ?
 C17 C18 C19 C13 175.8(16) . . . . ?
 C17 C18 C19 C14 -2(2) . . . . ?
 C19 C14 C15 O4 177.7(9) . . . . ?
 C19 C14 C15 C16 -3.4(18) . . . . ?
 C20 C21 C22 C23 -4.9(18) . . . . ?
 C20 C25 C26 N3 0.8(17) . . . . ?
 C21 C20 C25 C24 -6.7(17) . . . . ?
 C21 C20 C25 C26 171.7(9) . . . . ?
 C21 C22 C23 C24 3(2) . . . . ?
 C22 C23 C24 C25 -3(3) . . . . ?
 C23 C24 C25 C20 5(2) . . . . ?
 C23 C24 C25 C26 -174.0(13) . . . . ?
 C24 C25 C26 N3 179.3(12) . . . . ?
 C25 C20 C21 O7 -174.5(9) . . . . ?
 C25 C20 C21 C22 6.8(15) . . . . ?
 C26 N3 C27 C28 -139.9(10) . . . . ?
 C27 N3 C26 C25 -175.8(10) . . . . ?
 C27 C28 C31 N4 62.4(12) . . . . ?
 C29 C28 C31 N4 -62.1(12) . . . . ?
 C30 C28 C31 N4 177.2(10) . . . . ?
 C31 N4 C32 C38 176.6(10) . . . . ?
 C32 N4 C31 C28 157.3(10) . . . . ?
 C33 C34 C35 C36 -1.3(16) . . . . ?
 C34 C33 C38 C32 -175.6(9) . . . . ?
 C34 C33 C38 C37 2.2(14) . . . . ?
 C34 C35 C36 C37 3.5(19) . . . . ?
 C35 C36 C37 C38 -3(2) . . . . ?
 C36 C37 C38 C32 178.1(11) . . . . ?
 C36 C37 C38 C33 0.1(17) . . . . ?
 C38 C33 C34 O8 178.2(8) . . . . ?
 C38 C33 C34 C35 -1.5(14) . . . . ?

_shelx_SHELXL_version_number      '2014/7'
